# Supplementary material for: Self-assembled nanoparticle-enzyme aggregates enhance functional protein production in pure transcription-translation systems
Source: PLoS One. 2022 Mar 17;17(3):e0265274. doi: 10.1371/journal.pone.0265274 (PMC8929567; doi:10.1371/journal.pone.0265274)
Supplement: S1 Table — (XLSX) [file pone.0265274.s009.xlsx]

## Sheet: S1 Table
			Concentrations						Properties
Category1	Abbrev.	Name	Necessary units per 50 μl reaction [1]	Specific activity (U/μg) [1]	μg/mL reaction, estimated	μg/mL, based on [2] (HomeMade)	nM reaction [1, 3]		Terminus for His-tag attachment [1]	Gene (Source) PURE [2]	Quaternary structure [4-7]	Monomer Mass (Da) [4, 5]	Identifier [4, 5]	Quaternary structure x Monomer mass (Da) [4, 5]
His-tagged and Ni2+-purified	AlaRS	Alanyl-tRNA synthetase	94	27	69.6296	70	181.267		N	alaS (E. coli)	homotetramer	96032	P00957	384128
	ArgRS	Arginyl-tRNA synthetase	130	1300	2	2	30.92		N	argS (E. coli)	monomer	64683	P11875	64683
	AsnRS	Asparaginyl-tRNA synthetase	1 g	NDa	20	22	190.223		N	asnS (E. coli)	homodimer	52570	P0A8M0	105140
	AspRS	Aspartyl-tRNA synthetase	130	310	8.3871	8	63.6225		C	aspS (E. coli)	homodimer	65913	P21889	131826
	CysRS	Cysteinyl-tRNA synthetase	31	500	1.24	1	23.7539		C	cysS (E. coli)	monomer	52202	P21888	52202
	GlnRS	Glutaminyl-tRNA synthetase	63	330	3.81818	4	60.1497		C	glnS (E. coli)	monomer	63478	P00962	63478
	GluRS	Glutamyl-tRNA synthetase	94	150	12.5333	13	232.892		C	gltX (E. coli)	monomer	53816	P04805	53816
	GlyRS	Glycyl-tRNA synthetase	250	520	9.61538	10	43.0847		C	glyQ & glyS (E. coli)	tetramer, 2 alpha + 2 beta	34,774 + 76,813	P00960, P00961	223174
	HisRS	Histidyl-tRNA synthetase	31	1600	0.3875	1	4.1198		C	hisS (E. coli)	homodimer	47029	P60906	94058
	IleRS	Isoleucyl-tRNA synthetase	130	63	41.2698	40	395.695		N	ileS (E. coli)	monomer	104297	P00956	104297
	LeuRS	Leucyl-tRNA synthetase	190	940	4.04255	4	41.5755		C	leuS (E. coli)	monomer	97234	P07813	97234
	LysRS	Lysyl-tRNA synthetase	190	580	6.55172	6	56.8696		C	lysS (E. coli)	homodimer	57603	P0A8N3	115206
	MetRS	Methionyl-tRNA synthetase	310	3000	2.06667	2	13.551		C	metG (E. coli)	homodimer	76255	P00959	152510
	PheRS	Phenylalanyl-tRNA synthetase	63	15	84	17	338.137		N	pheT & pheS (E. coli)	tetramer, 2 alpha + 2 beta	87378 + 36,832	P07395, P08312	248420
	ProRS	Prolyl-tRNA synthetase	63	120	10.5	10	82.4266		C	proS (E. coli)	homodimer	63693	P16659	127386
	SerRS	Seryl-tRNA synthetase	94	1000	1.88	2	19.4159		C	serS (E. coli)	homodimer	48414	P0A8L1	96828
	ThrRS	Threonyl-tRNA synthetase	63	200	6.3	6	42.5595		N	thrS (E. coli)	homodimer	74014	P0A8M3	148028
	TrpRS	Tryptophanyl-tRNA synthetase	31	600	1.03333	6	13.8006		C	trpS (E. coli)	homodimer	37438	P00954	74876
	TyrRS	Tyrosyl-tRNA synthetase	31	1800	0.344444	1	3.62367		C	tyrS (E. coli)	homodimer	47527	P0AGJ9	95054
	ValRS	Valyl-tRNA synthetase	156	1700	1.83529	2	16.9633		C	valS (E. coli)	monomer	108192	P07118	108192
	MTF	Methionyl-tRNA transformylase	230	230	20	20	585.343		C	fmt (E. coli)	monomer	34168	P23882	34168
	IF1	Initiation Factor 1	1 g		20	10	2424.24		N	infA (E. coli)	(component of 30S pre-init cmplx)	8250	P69222	8250
	IF2	Initiation Factor 2	2 g		40	40	410.889		N	infB (E. coli)	(component of 30S pre-init cmplx)	97350	P0A705	97350
	IF3	Initiation Factor 3	0.75 g		15	10	729.43		N	infC (E. coli)	monomer, (component of 30S pre-init cmplx)	20564	P0A707	20564
	EF-G	Elongation Factor G	1 g		20	50	257.795		C	fusA (E. coli)		77581	P0A6M8	77581
	EF-Tu	Elongation Factor Tu	2 g		40	500	461.744		C	tufB (E. coli)	monomer; heterotetramer 2 EF-Ts.EF-Tu dimer cmplxs	43314	P0CE48	86628
	EF-Ts	Elongation Factor Ts	1 g		20	50	328.699		C	tsf (E. coli)	heterotetramer 2 EF-Ts.EF-Tu dimer cmplxs	30423	P0A6P1	60846
	RF1	Release Factor 1	0.5 g		10	10	246.81		C	prfA (E. coli)		40517	P0A7I0	40517
	RF3	Release Factor 3	0.5 g		10	10	167.858		N	prfC (E. coli)		59574	P0A7I4	59574
	RRF	Ribosome-recycling Factor	0.5 g		10	10	484.52		C	frr (E. coli)		20639	P0A805	20639
	T7 RNAP	T7 RNA Polymerase	0.5 g		10	10	101.158		Not described	1 (Enterobacteria phage T7)	monomer	98855	C1KTT1	98855
Other enzymes	CK	Creatine Kinase	0.2 g		4	4	46.1595			CKM (chicken)	dimer (MM, MB, or BB)	43328	P00565	86656
	PPiase	(Inorganic) Pyrophosphatase	0.1		4	1	61.9195			IPP1 (Saccharomyces cerevisiae)	homodimer	32300	P00817	64600
	MK	Myokinase (Adenylate kinase)	0.15 g		3	3	138.357			AK1 (chicken)	monomer	21683	P05081	21683
	NDK	Nucleoside-diphosphate kinase	0.054 g		1.08	1	17.461			ndk (E. coli)	homotetramer	15463	P0A763	61852
	Ribosomes	Ribosomes	12 pmol		5963.03		2000		Not described
Chemicals		10-formyl-5, 6, 7, 8-tetrahydrofolic acid	0.5 g		10		2.11238e-05
		Adenosine triphosphate (ATP)					2000000
		Ammonium chloride					5000000
		Calcium chloride					500000
		Creatine phosphate					10000000
		Cytidine triphosphate (CTP)					1000000
		Dithiothreitol (DTT)					1000000
		Each amino acid					300000
		Guanosine triphosphate (GTP)					2000000
		Magnesium acetate					9000000
		Potassium glutamate					95000000
		Potassium phosphate, pH 7.3					5000000
		Putrescine					8000000
		Spermidine					1000000
		tRNA mix					1.0E+3 – 5.0E+3 each
		Uridine triphosphate (UTP)					1000000
Total non-ribosome protein, μg/mL					514.515	956
Total non-ribosome protein, g/L					0.514515	0.956
Total protein with ribosome, μg/mL					6477.54
Total protein with ribosome, g/L					6.47754
Total non-ribosome protein (presumably His-tagged), nM							8317.04
Notes:
● ND = not determined
● "μg/mL reaction, estimated" calculated by dividing "Necessary units per 50 μL reaction [1]" by "Specific activity (U/μg)" then multiplying by 20 to convert to mL
	Exceptions:
		- Those specified as μg instead of units per 50 μL reaction, note these (except for AsnRS) considered "factor mix" and final concentration in reaction may be lower
		- Ribosomes are calculated by 0.000002M = 1 mg/167.7 μL (from [3]); this = 5960 μg/mL = 5.96 g/L
		--- Note that this can be compared to 12 pmol ribosome from [1] = 240 pmol/mL = 240 nM x 2700000 = 648 μg/mL = 0.648 g/L
		- Pyrophosphatase, which uses information from [8] stating Ppiase >= 500 units/mg and molecular weight information from table (slightly lower than 71 kDa from Sigma website)
		----- Therefore, 2 μg/unit and therefore 2 units/mL = 4 μg/mL
● "μg/mL, based on [2] (HomeMade)" used for comparison
● "nM reaction" calculated from "μg/mL reaction, calc. from [1]" and mass of full quarternary structure
	Exceptions:
		Ribosomes: concentration specified in [3]
		Each amino acid: concentration specified in [3] (was 100,000 nM in [1])
		10-formyl-5,6,7,8-tetrahydrofolic acid: molecular weight = 473.4 g/mol from [9]
		tRNA mix: [3] specifies from E. coli total tRNA, concentration of each unknown but estimated to be 1–5 μM (2.8 A260 units specified by [1])
● "Gene (Source) PURE [2]" used as assumed gene for PURExpress®
● For "Quaternary structure [4-7]" quaternary structure from [4, 5] used for full protein mass and also as indication of potential to crosslink nanoparticles, [6, 7] was specific for T7 RNA Polymerase
● "Monomer mass (Da) [4, 5]" used for concentration determination with quaternary structure
● "Identifier [4, 5]" for reference
● "Quaternary structure x Monomer mass (Da) [4, 5]" for full protein mass
● Colored font indicates some uncertainty with numbers
● Calculations for RNA in reaction
	tRNA =
		-According to [3], estimate is each tRNA is in range of:		1e-06	M to	5e-06	M
		- Multiply by 20 tRNAs =		2e-05	M to	0.0001	M
		- tRNA molecular weight (g/mol) according to [10] =		25000
		- tRNA M range from above =		1e-06	to	0.0001
		- Therefore, M x molecular weight, range =		0.025	to	2.5	g/L
		- Multiply by 20 tRNAs =		0.5	to	50	g/L
	rRNA =
		- Ribosome M from above =	2e-06
		- Conversion according to [11] =	4e-07	=	1	g/L
			therefore, 0.000002 M =		5	g/L
	Total RNA =			5.5	to	55	g/L
References
1	Shimizu Y, Inoue A, Tomari Y, Suzuki T, Yokogawa T, Nishikawa K, et al. Cell-free translation reconstituted with purified components. Nat Biotechnol. 2001;19(8):751-5. doi: 10.1038/90802. PubMed PMID: 11479568.
2	Lavickova B, Maerkl SJ. A Simple, Robust, and Low-Cost Method To Produce the PURE Cell-Free System. ACS Synth Biol. 2019;8(2):455-62. doi: 10.1021/acssynbio.8b00427. PubMed PMID: 30632751.
3	New England Biolabs, Inc. https://www.neb.com/-/media/nebus/files/pdf-faq/purexpress-faqs.pdf?rev=5e75bc74e5aa42a191a69e2b648e2b0e&hash=F03D58B37EBC424B287879B68F9BFD37 2021 [cited 2021 04/09/2021].
4	Uniprot. https://www.uniprot.org/ 2021 [cited 2021 04/09/2021].
5	UniProt Consortium. UniProt: the universal protein knowledgebase in 2021. Nucleic Acids Res. 2021;49(D1):D480-D9. doi: 10.1093/nar/gkaa1100. PubMed PMID: 33237286; PubMed Central PMCID: PMCPMC7778908.
6	Milo R, Jorgensen P, Moran U, Weber G, Springer M. BioNumbers--the database of key numbers in molecular and cell biology. Nucleic Acids Res. 2010;38(Database issue):D750-3. doi: 10.1093/nar/gkp889. PubMed PMID: 19854939; PubMed Central PMCID: PMCPMC2808940.
7	Weisberg RA, Hinton DM, Adhya S. Transcriptional Regulation in Bacteriophage. In: Mahy BWJ, Van Regenmortel MHV, editors. Encyclopedia of Virology, Third Edition. Amsterdam, The Netherlands: Elsevier; 2008. p. 174-86.
8	Sigma. Pyrophosphatase, Inorganic from baker's yeast (S. cerevisiae) 2021. Available from: Alrich. https://www.sigmaaldrich.com/US/en/product/sigma/i1643.
9	PubChem. 10-Formyltetrahydropteroylglutamic acid 2021 [cited 2021 11/15/2021]. Available from: https://pubchem.ncbi.nlm.nih.gov/compound/135450591.
10	GenScript. Nucleic Acids and Protein Calculations Spectrophotometric Conversions 2021 [cited 2021 11/19/2021]. Available from: https://www.genscript.com/conversion.html.
11	New. England Biolabs, Inc. E. coli Ribosome P0763S 2021 [cited 2021 11/19/2021]. Available from: https://www.neb.com/-/media/catalog/datacards-or-manuals/p0763datasheet-lot0011206.pdf?rev=081b441850bd47cf88b74671dfd24be8&hash=BE73C1B75096F398A2994A7CF3DD124A.
