# Supplementary material for: Self-assembled nanoparticle-enzyme aggregates enhance functional protein production in pure transcription-translation systems
Source: PLoS One. 2022 Mar 17;17(3):e0265274. doi: 10.1371/journal.pone.0265274 (PMC8929567; doi:10.1371/journal.pone.0265274)
Supplement: S1 Raw data — (ZIP) [file pone.0265274.s012.zip]

Archive with 2 entries (2 files):
- PTE data.xlsx
- sfGFP data.xlsx
