# Supplementary material for: Self-assembled nanoparticle-enzyme aggregates enhance functional protein production in pure transcription-translation systems
Source: PLoS One. 2022 Mar 17;17(3):e0265274. doi: 10.1371/journal.pone.0265274 (PMC8929567; doi:10.1371/journal.pone.0265274)
Supplement: S1 Raw data — (ZIP) [file pone.0265274.s012.zip › PTE data.xlsx]

## Sheet: Data
PTE data		0 indicates 0 min, 30 indicates 30 min, 1HR indicates 60 min, nothing following indicates no quench. ON indicates 75 nM quantum dots used (enzymes on quantum dots), OFF indicates off quantum dots (free)
	Raw data																										Normalized to (subtracted) time = 0 to account for background
time	A19	A20	A21	A22	A23	A24	B19	B20	B21	B22	B23	B24	C19	C20	C21	C22	C23	C24	D19	D20	D21	D22	D23	D24
	ON-0	ON-0	ON-0	OFF-0	OFF-0	OFF-0	ON-30	ON-30	ON-30	OFF-30	OFF-30	OFF-30	ON-1HR	ON-1HR	ON-1HR	OFF-1HR	OFF-1HR	OFF-1HR	ON	ON	ON	OFF	OFF	OFF			ON-0	ON-0	ON-0	OFF-0	OFF-0	OFF-0	ON-30	ON-30	ON-30	OFF-30	OFF-30	OFF-30	ON-1HR	ON-1HR	ON-1HR	OFF-1HR	OFF-1HR	OFF-1HR	ON	ON	ON	OFF	OFF
0	0.313	0.285	0.259	0.301	0.292	0.255	0.349	0.353	0.35	0.334	0.339	0.346	0.369	0.368	0.388	0.363	0.361	0.364	0.357	0.367	0.357	0.366	0.353	0.354		0	0	0	0	0	0	0	0	0	0	0	0	0	0	0	0	0	0	0	0	0	0	0	0
5	0.314	0.286	0.26	0.302	0.294	0.256	0.347	0.351	0.349	0.334	0.339	0.344	0.366	0.364	0.386	0.36	0.358	0.361	0.354	0.362	0.354	0.364	0.35	0.351		5	0.001	0.001	0.001	0.001	0.002	0.001	-0.002	-0.002	-0.001	0	0	-0.002	-0.003	-0.004	-0.002	-0.003	-0.003	-0.003	-0.003	-0.005	-0.003	-0.002	-0.003
10	0.315	0.287	0.26	0.303	0.296	0.256	0.346	0.35	0.347	0.333	0.338	0.343	0.362	0.361	0.383	0.357	0.356	0.358	0.351	0.359	0.351	0.362	0.348	0.35		10	0.002	0.002	0.001	0.002	0.004	0.001	-0.003	-0.003	-0.003	-0.001	-0.001	-0.003	-0.007	-0.007	-0.005	-0.006	-0.005	-0.006	-0.006	-0.008	-0.006	-0.004	-0.005
15	0.315	0.287	0.26	0.303	0.296	0.256	0.345	0.349	0.346	0.331	0.336	0.342	0.359	0.358	0.38	0.353	0.353	0.355	0.349	0.357	0.349	0.359	0.347	0.348		15	0.002	0.002	0.001	0.002	0.004	0.001	-0.004	-0.004	-0.004	-0.003	-0.003	-0.004	-0.01	-0.01	-0.008	-0.01	-0.008	-0.009	-0.008	-0.01	-0.008	-0.007	-0.006
20	0.315	0.288	0.26	0.304	0.296	0.256	0.344	0.348	0.345	0.33	0.335	0.341	0.356	0.355	0.376	0.351	0.35	0.353	0.347	0.355	0.348	0.358	0.346	0.347		20	0.002	0.003	0.001	0.003	0.004	0.001	-0.005	-0.005	-0.005	-0.004	-0.004	-0.005	-0.013	-0.013	-0.012	-0.012	-0.011	-0.011	-0.01	-0.012	-0.009	-0.008	-0.007
25	0.315	0.288	0.26	0.304	0.297	0.256	0.342	0.347	0.344	0.329	0.333	0.339	0.353	0.353	0.374	0.348	0.348	0.35	0.346	0.354	0.347	0.357	0.345	0.347		25	0.002	0.003	0.001	0.003	0.005	0.001	-0.007	-0.006	-0.006	-0.005	-0.006	-0.007	-0.016	-0.015	-0.014	-0.015	-0.013	-0.014	-0.011	-0.013	-0.01	-0.009	-0.008
30	0.315	0.288	0.26	0.305	0.297	0.257	0.341	0.345	0.343	0.328	0.332	0.338	0.351	0.35	0.371	0.346	0.346	0.349	0.345	0.352	0.346	0.357	0.345	0.346		30	0.002	0.003	0.001	0.004	0.005	0.002	-0.008	-0.008	-0.007	-0.006	-0.007	-0.008	-0.018	-0.018	-0.017	-0.017	-0.015	-0.015	-0.012	-0.015	-0.011	-0.009	-0.008
35	0.316	0.289	0.26	0.305	0.297	0.256	0.339	0.343	0.342	0.326	0.331	0.336	0.348	0.348	0.369	0.344	0.343	0.347	0.345	0.352	0.345	0.356	0.344	0.345		35	0.003	0.004	0.001	0.004	0.005	0.001	-0.01	-0.01	-0.008	-0.008	-0.008	-0.01	-0.021	-0.02	-0.019	-0.019	-0.018	-0.017	-0.012	-0.015	-0.012	-0.01	-0.009
40	0.316	0.289	0.26	0.305	0.297	0.256	0.338	0.342	0.341	0.325	0.33	0.334	0.347	0.346	0.368	0.342	0.342	0.345	0.345	0.351	0.345	0.356	0.344	0.345		40	0.003	0.004	0.001	0.004	0.005	0.001	-0.011	-0.011	-0.009	-0.009	-0.009	-0.012	-0.022	-0.022	-0.02	-0.021	-0.019	-0.019	-0.012	-0.016	-0.012	-0.01	-0.009
45	0.316	0.289	0.26	0.305	0.298	0.256	0.337	0.341	0.341	0.324	0.33	0.334	0.345	0.344	0.366	0.341	0.34	0.344	0.345	0.351	0.345	0.355	0.344	0.345		45	0.003	0.004	0.001	0.004	0.006	0.001	-0.012	-0.012	-0.009	-0.01	-0.009	-0.012	-0.024	-0.024	-0.022	-0.022	-0.021	-0.02	-0.012	-0.016	-0.012	-0.011	-0.009
50	0.316	0.289	0.26	0.305	0.298	0.256	0.337	0.34	0.34	0.323	0.329	0.332	0.344	0.343	0.364	0.34	0.339	0.342	0.345	0.351	0.345	0.353	0.34	0.345		50	0.003	0.004	0.001	0.004	0.006	0.001	-0.012	-0.013	-0.01	-0.011	-0.01	-0.014	-0.025	-0.025	-0.024	-0.023	-0.022	-0.022	-0.012	-0.016	-0.012	-0.013	-0.013
55	0.316	0.289	0.26	0.305	0.298	0.256	0.336	0.34	0.339	0.322	0.329	0.331	0.342	0.342	0.363	0.338	0.338	0.342	0.345	0.35	0.345	0.354	0.34	0.343		55	0.003	0.004	0.001	0.004	0.006	0.001	-0.013	-0.013	-0.011	-0.012	-0.01	-0.015	-0.027	-0.026	-0.025	-0.025	-0.023	-0.022	-0.012	-0.017	-0.012	-0.012	-0.013
60	0.316	0.289	0.26	0.305	0.299	0.256	0.335	0.339	0.338	0.321	0.328	0.329	0.341	0.341	0.362	0.337	0.336	0.34	0.345	0.35	0.345	0.355	0.341	0.342		60	0.003	0.004	0.001	0.004	0.007	0.001	-0.014	-0.014	-0.012	-0.013	-0.011	-0.017	-0.028	-0.027	-0.026	-0.026	-0.025	-0.024	-0.012	-0.017	-0.012	-0.011	-0.012
65	0.316	0.289	0.26	0.305	0.299	0.256	0.335	0.339	0.337	0.32	0.328	0.328	0.341	0.34	0.361	0.336	0.335	0.34	0.345	0.35	0.346	0.357	0.342	0.342		65	0.003	0.004	0.001	0.004	0.007	0.001	-0.014	-0.014	-0.013	-0.014	-0.011	-0.018	-0.028	-0.028	-0.027	-0.027	-0.026	-0.024	-0.012	-0.017	-0.011	-0.009	-0.011
70	0.316	0.289	0.26	0.305	0.299	0.256	0.334	0.339	0.338	0.321	0.328	0.329	0.34	0.34	0.361	0.336	0.335	0.339	0.346	0.35	0.347	0.36	0.344	0.346		70	0.003	0.004	0.001	0.004	0.007	0.001	-0.015	-0.014	-0.012	-0.013	-0.011	-0.017	-0.029	-0.028	-0.027	-0.027	-0.026	-0.025	-0.011	-0.017	-0.01	-0.006	-0.009
75	0.316	0.289	0.26	0.305	0.299	0.256	0.334	0.338	0.337	0.319	0.327	0.326	0.339	0.339	0.36	0.335	0.333	0.338	0.346	0.35	0.346	0.359	0.343	0.343		75	0.003	0.004	0.001	0.004	0.007	0.001	-0.015	-0.015	-0.013	-0.015	-0.012	-0.02	-0.03	-0.029	-0.028	-0.028	-0.028	-0.026	-0.011	-0.017	-0.011	-0.007	-0.01
80	0.316	0.29	0.26	0.305	0.299	0.256	0.334	0.337	0.335	0.318	0.327	0.324	0.339	0.338	0.359	0.335	0.331	0.338	0.346	0.351	0.345	0.361	0.344	0.344		80	0.003	0.005	0.001	0.004	0.007	0.001	-0.015	-0.016	-0.015	-0.016	-0.012	-0.022	-0.03	-0.03	-0.029	-0.028	-0.03	-0.026	-0.011	-0.016	-0.012	-0.005	-0.009
85	0.316	0.29	0.26	0.305	0.299	0.256	0.334	0.338	0.337	0.32	0.327	0.327	0.339	0.338	0.36	0.334	0.333	0.338	0.347	0.351	0.348	0.364	0.345	0.346		85	0.003	0.005	0.001	0.004	0.007	0.001	-0.015	-0.015	-0.013	-0.014	-0.012	-0.019	-0.03	-0.03	-0.028	-0.029	-0.028	-0.026	-0.01	-0.016	-0.009	-0.002	-0.008
90	0.316	0.29	0.26	0.306	0.3	0.256	0.334	0.338	0.337	0.32	0.327	0.327	0.339	0.338	0.359	0.334	0.333	0.337	0.347	0.351	0.348	0.366	0.345	0.347		90	0.003	0.005	0.001	0.005	0.008	0.001	-0.015	-0.015	-0.013	-0.014	-0.012	-0.019	-0.03	-0.03	-0.029	-0.029	-0.028	-0.027	-0.01	-0.016	-0.009	0	-0.008
95	0.317	0.29	0.26	0.306	0.3	0.256	0.334	0.338	0.337	0.32	0.327	0.327	0.339	0.338	0.359	0.333	0.333	0.337	0.348	0.352	0.349	0.368	0.346	0.347		95	0.004	0.005	0.001	0.005	0.008	0.001	-0.015	-0.015	-0.013	-0.014	-0.012	-0.019	-0.03	-0.03	-0.029	-0.03	-0.028	-0.027	-0.009	-0.015	-0.008	0.002	-0.007
100	0.317	0.29	0.26	0.306	0.3	0.256	0.334	0.338	0.337	0.319	0.327	0.327	0.339	0.338	0.359	0.333	0.333	0.337	0.349	0.353	0.35	0.371	0.347	0.348		100	0.004	0.005	0.001	0.005	0.008	0.001	-0.015	-0.015	-0.013	-0.015	-0.012	-0.019	-0.03	-0.03	-0.029	-0.03	-0.028	-0.027	-0.008	-0.014	-0.007	0.005	-0.006
105	0.317	0.29	0.26	0.306	0.3	0.256	0.334	0.338	0.337	0.319	0.327	0.327	0.339	0.338	0.359	0.333	0.332	0.337	0.349	0.353	0.35	0.373	0.347	0.348		105	0.004	0.005	0.001	0.005	0.008	0.001	-0.015	-0.015	-0.013	-0.015	-0.012	-0.019	-0.03	-0.03	-0.029	-0.03	-0.029	-0.027	-0.008	-0.014	-0.007	0.007	-0.006
110	0.317	0.291	0.26	0.306	0.301	0.256	0.334	0.337	0.336	0.317	0.327	0.324	0.339	0.338	0.359	0.333	0.33	0.337	0.35	0.354	0.349	0.375	0.347	0.347		110	0.004	0.006	0.001	0.005	0.009	0.001	-0.015	-0.016	-0.014	-0.017	-0.012	-0.022	-0.03	-0.03	-0.029	-0.03	-0.031	-0.027	-0.007	-0.013	-0.008	0.009	-0.006
115	0.317	0.291	0.26	0.306	0.301	0.256	0.334	0.337	0.336	0.317	0.327	0.324	0.339	0.338	0.359	0.333	0.33	0.336	0.35	0.354	0.349	0.378	0.347	0.348		115	0.004	0.006	0.001	0.005	0.009	0.001	-0.015	-0.016	-0.014	-0.017	-0.012	-0.022	-0.03	-0.03	-0.029	-0.03	-0.031	-0.028	-0.007	-0.013	-0.008	0.012	-0.006
120	0.317	0.291	0.26	0.306	0.301	0.256	0.334	0.338	0.338	0.318	0.327	0.326	0.339	0.339	0.36	0.332	0.332	0.336	0.351	0.355	0.352	0.382	0.348	0.35		120	0.004	0.006	0.001	0.005	0.009	0.001	-0.015	-0.015	-0.012	-0.016	-0.012	-0.02	-0.03	-0.029	-0.028	-0.031	-0.029	-0.028	-0.006	-0.012	-0.005	0.016	-0.005
125	0.317	0.291	0.26	0.306	0.301	0.257	0.334	0.336	0.335	0.316	0.327	0.324	0.339	0.339	0.359	0.333	0.329	0.336	0.352	0.356	0.349	0.384	0.349	0.349		125	0.004	0.006	0.001	0.005	0.009	0.002	-0.015	-0.017	-0.015	-0.018	-0.012	-0.022	-0.03	-0.029	-0.029	-0.03	-0.032	-0.028	-0.005	-0.011	-0.008	0.018	-0.004
130	0.317	0.291	0.26	0.306	0.301	0.256	0.335	0.338	0.338	0.319	0.327	0.326	0.34	0.339	0.36	0.332	0.331	0.336	0.353	0.356	0.354	0.388	0.35	0.35		130	0.004	0.006	0.001	0.005	0.009	0.001	-0.014	-0.015	-0.012	-0.015	-0.012	-0.02	-0.029	-0.029	-0.028	-0.031	-0.03	-0.028	-0.004	-0.011	-0.003	0.022	-0.003
135	0.318	0.291	0.26	0.306	0.302	0.257	0.335	0.337	0.336	0.317	0.327	0.325	0.34	0.34	0.359	0.332	0.329	0.336	0.354	0.357	0.351	0.392	0.35	0.351		135	0.005	0.006	0.001	0.005	0.01	0.002	-0.014	-0.016	-0.014	-0.017	-0.012	-0.021	-0.029	-0.028	-0.029	-0.031	-0.032	-0.028	-0.003	-0.01	-0.006	0.026	-0.003
140	0.318	0.291	0.26	0.306	0.302	0.257	0.335	0.338	0.339	0.319	0.327	0.326	0.34	0.34	0.361	0.332	0.332	0.336	0.355	0.358	0.356	0.396	0.351	0.352		140	0.005	0.006	0.001	0.005	0.01	0.002	-0.014	-0.015	-0.011	-0.015	-0.012	-0.02	-0.029	-0.028	-0.027	-0.031	-0.029	-0.028	-0.002	-0.009	-0.001	0.03	-0.002
145	0.318	0.291	0.261	0.307	0.302	0.257	0.335	0.338	0.339	0.318	0.327	0.326	0.341	0.341	0.361	0.332	0.332	0.336	0.356	0.359	0.357	0.4	0.351	0.352		145	0.005	0.006	0.002	0.006	0.01	0.002	-0.014	-0.015	-0.011	-0.016	-0.012	-0.02	-0.028	-0.027	-0.027	-0.031	-0.029	-0.028	-0.001	-0.008	0	0.034	-0.002
150	0.318	0.291	0.261	0.307	0.302	0.257	0.335	0.338	0.338	0.317	0.327	0.325	0.341	0.341	0.362	0.332	0.33	0.337	0.356	0.36	0.355	0.404	0.352	0.353		150	0.005	0.006	0.002	0.006	0.01	0.002	-0.014	-0.015	-0.012	-0.017	-0.012	-0.021	-0.028	-0.027	-0.026	-0.031	-0.031	-0.027	-0.001	-0.007	-0.002	0.038	-0.001
155	0.318	0.292	0.261	0.307	0.303	0.257	0.336	0.339	0.34	0.318	0.327	0.326	0.342	0.342	0.362	0.332	0.332	0.337	0.358	0.361	0.358	0.409	0.353	0.354		155	0.005	0.007	0.002	0.006	0.011	0.002	-0.013	-0.014	-0.01	-0.016	-0.012	-0.02	-0.027	-0.026	-0.026	-0.031	-0.029	-0.027	0.001	-0.006	0.001	0.043	0
160	0.319	0.292	0.261	0.307	0.303	0.257	0.337	0.339	0.341	0.319	0.328	0.326	0.343	0.343	0.363	0.333	0.332	0.337	0.359	0.363	0.36	0.415	0.354	0.355		160	0.006	0.007	0.002	0.006	0.011	0.002	-0.012	-0.014	-0.009	-0.015	-0.011	-0.02	-0.026	-0.025	-0.025	-0.03	-0.029	-0.027	0.002	-0.004	0.003	0.049	0.001
165	0.319	0.292	0.261	0.307	0.303	0.257	0.337	0.339	0.34	0.318	0.328	0.326	0.343	0.343	0.363	0.333	0.331	0.337	0.36	0.364	0.358	0.419	0.354	0.354		165	0.006	0.007	0.002	0.006	0.011	0.002	-0.012	-0.014	-0.01	-0.016	-0.011	-0.02	-0.026	-0.025	-0.025	-0.03	-0.03	-0.027	0.003	-0.003	0.001	0.053	0.001
170	0.319	0.292	0.261	0.307	0.303	0.258	0.338	0.34	0.341	0.318	0.328	0.326	0.344	0.344	0.365	0.333	0.332	0.338	0.361	0.365	0.361	0.425	0.355	0.355		170	0.006	0.007	0.002	0.006	0.011	0.003	-0.011	-0.013	-0.009	-0.016	-0.011	-0.02	-0.025	-0.024	-0.023	-0.03	-0.029	-0.026	0.004	-0.002	0.004	0.059	0.002
175	0.319	0.292	0.261	0.307	0.304	0.258	0.338	0.341	0.343	0.319	0.328	0.327	0.345	0.345	0.366	0.333	0.334	0.338	0.363	0.367	0.364	0.431	0.356	0.357		175	0.006	0.007	0.002	0.006	0.012	0.003	-0.011	-0.012	-0.007	-0.015	-0.011	-0.019	-0.024	-0.023	-0.022	-0.03	-0.027	-0.026	0.006	0	0.007	0.065	0.003
180	0.319	0.292	0.261	0.308	0.304	0.258	0.338	0.341	0.344	0.319	0.329	0.327	0.346	0.345	0.367	0.334	0.334	0.339	0.364	0.368	0.366	0.437	0.357	0.357		180	0.006	0.007	0.002	0.007	0.012	0.003	-0.011	-0.012	-0.006	-0.015	-0.01	-0.019	-0.023	-0.023	-0.021	-0.029	-0.027	-0.025	0.007	0.001	0.009	0.071	0.004
185	0.32	0.292	0.261	0.308	0.304	0.258	0.339	0.341	0.342	0.318	0.329	0.327	0.346	0.346	0.367	0.334	0.333	0.339	0.365	0.369	0.364	0.443	0.357	0.357		185	0.007	0.007	0.002	0.007	0.012	0.003	-0.01	-0.012	-0.008	-0.016	-0.01	-0.019	-0.023	-0.022	-0.021	-0.029	-0.028	-0.025	0.008	0.002	0.007	0.077	0.004
190	0.32	0.293	0.261	0.308	0.304	0.258	0.339	0.341	0.343	0.319	0.329	0.327	0.347	0.347	0.368	0.334	0.333	0.339	0.366	0.371	0.366	0.45	0.358	0.358		190	0.007	0.008	0.002	0.007	0.012	0.003	-0.01	-0.012	-0.007	-0.015	-0.01	-0.019	-0.022	-0.021	-0.02	-0.029	-0.028	-0.025	0.009	0.004	0.009	0.084	0.005
195	0.32	0.293	0.262	0.308	0.304	0.258	0.34	0.342	0.344	0.319	0.329	0.327	0.348	0.348	0.369	0.334	0.333	0.339	0.368	0.372	0.367	0.457	0.358	0.359		195	0.007	0.008	0.003	0.007	0.012	0.003	-0.009	-0.011	-0.006	-0.015	-0.01	-0.019	-0.021	-0.02	-0.019	-0.029	-0.028	-0.025	0.011	0.005	0.01	0.091	0.005
200	0.32	0.293	0.262	0.308	0.305	0.258	0.34	0.342	0.344	0.319	0.329	0.327	0.349	0.349	0.37	0.335	0.334	0.339	0.369	0.374	0.369	0.464	0.359	0.36		200	0.007	0.008	0.003	0.007	0.013	0.003	-0.009	-0.011	-0.006	-0.015	-0.01	-0.019	-0.02	-0.019	-0.018	-0.028	-0.027	-0.025	0.012	0.007	0.012	0.098	0.006
205	0.32	0.293	0.262	0.308	0.305	0.258	0.341	0.343	0.345	0.319	0.33	0.328	0.35	0.35	0.371	0.335	0.334	0.34	0.371	0.376	0.371	0.472	0.36	0.36		205	0.007	0.008	0.003	0.007	0.013	0.003	-0.008	-0.01	-0.005	-0.015	-0.009	-0.018	-0.019	-0.018	-0.017	-0.028	-0.027	-0.024	0.014	0.009	0.014	0.106	0.007
210	0.321	0.293	0.262	0.308	0.305	0.258	0.341	0.343	0.346	0.32	0.33	0.328	0.351	0.351	0.372	0.335	0.335	0.34	0.372	0.378	0.372	0.48	0.361	0.361		210	0.008	0.008	0.003	0.007	0.013	0.003	-0.008	-0.01	-0.004	-0.014	-0.009	-0.018	-0.018	-0.017	-0.016	-0.028	-0.026	-0.024	0.015	0.011	0.015	0.114	0.008
215	0.321	0.293	0.262	0.309	0.306	0.259	0.342	0.344	0.347	0.32	0.33	0.328	0.352	0.352	0.373	0.335	0.335	0.341	0.374	0.379	0.374	0.488	0.362	0.362		215	0.008	0.008	0.003	0.008	0.014	0.004	-0.007	-0.009	-0.003	-0.014	-0.009	-0.018	-0.017	-0.016	-0.015	-0.028	-0.026	-0.023	0.017	0.012	0.017	0.122	0.009
220	0.321	0.294	0.262	0.309	0.306	0.259	0.343	0.345	0.348	0.32	0.331	0.329	0.353	0.353	0.375	0.336	0.336	0.341	0.376	0.381	0.377	0.498	0.363	0.363		220	0.008	0.009	0.003	0.008	0.014	0.004	-0.006	-0.008	-0.002	-0.014	-0.008	-0.017	-0.016	-0.015	-0.013	-0.027	-0.025	-0.023	0.019	0.014	0.02	0.132	0.01
225	0.321	0.294	0.263	0.309	0.306	0.259	0.343	0.345	0.349	0.32	0.331	0.329	0.354	0.354	0.376	0.336	0.336	0.341	0.377	0.383	0.378	0.506	0.363	0.363		225	0.008	0.009	0.004	0.008	0.014	0.004	-0.006	-0.008	-0.001	-0.014	-0.008	-0.017	-0.015	-0.014	-0.012	-0.027	-0.025	-0.023	0.02	0.016	0.021	0.14	0.01
230	0.321	0.294	0.263	0.309	0.306	0.259	0.344	0.346	0.35	0.321	0.331	0.329	0.355	0.355	0.378	0.337	0.337	0.342	0.379	0.385	0.38	0.516	0.364	0.364		230	0.008	0.009	0.004	0.008	0.014	0.004	-0.005	-0.007	0	-0.013	-0.008	-0.017	-0.014	-0.013	-0.01	-0.026	-0.024	-0.022	0.022	0.018	0.023	0.15	0.011
235	0.322	0.294	0.263	0.309	0.306	0.259	0.345	0.348	0.353	0.322	0.332	0.33	0.357	0.357	0.379	0.337	0.338	0.343	0.381	0.387	0.385	0.526	0.365	0.365		235	0.009	0.009	0.004	0.008	0.014	0.004	-0.004	-0.005	0.003	-0.012	-0.007	-0.016	-0.012	-0.011	-0.009	-0.026	-0.023	-0.021	0.024	0.02	0.028	0.16	0.012
240	0.322	0.294	0.263	0.309	0.307	0.259	0.345	0.348	0.352	0.321	0.332	0.33	0.358	0.358	0.38	0.337	0.338	0.343	0.383	0.389	0.385	0.536	0.366	0.366		240	0.009	0.009	0.004	0.008	0.015	0.004	-0.004	-0.005	0.002	-0.013	-0.007	-0.016	-0.011	-0.01	-0.008	-0.026	-0.023	-0.021	0.026	0.022	0.028	0.17	0.013
245	0.322	0.294	0.263	0.31	0.307	0.26	0.346	0.349	0.353	0.322	0.332	0.33	0.359	0.359	0.382	0.338	0.339	0.343	0.385	0.392	0.387	0.547	0.367	0.367		245	0.009	0.009	0.004	0.009	0.015	0.005	-0.003	-0.004	0.003	-0.012	-0.007	-0.016	-0.01	-0.009	-0.006	-0.025	-0.022	-0.021	0.028	0.025	0.03	0.181	0.014
250	0.322	0.295	0.263	0.31	0.307	0.26	0.347	0.349	0.354	0.322	0.333	0.331	0.361	0.361	0.383	0.338	0.339	0.344	0.387	0.394	0.389	0.558	0.368	0.367		250	0.009	0.01	0.004	0.009	0.015	0.005	-0.002	-0.004	0.004	-0.012	-0.006	-0.015	-0.008	-0.007	-0.005	-0.025	-0.022	-0.02	0.03	0.027	0.032	0.192	0.015
255	0.322	0.295	0.263	0.31	0.308	0.26	0.347	0.35	0.355	0.322	0.333	0.331	0.362	0.362	0.385	0.339	0.34	0.344	0.389	0.397	0.391	0.57	0.369	0.368		255	0.009	0.01	0.004	0.009	0.016	0.005	-0.002	-0.003	0.005	-0.012	-0.006	-0.015	-0.007	-0.006	-0.003	-0.024	-0.021	-0.02	0.032	0.03	0.034	0.204	0.016
260	0.322	0.295	0.263	0.31	0.308	0.26	0.348	0.351	0.356	0.323	0.333	0.331	0.363	0.363	0.386	0.339	0.34	0.344	0.391	0.399	0.394	0.582	0.37	0.369		260	0.009	0.01	0.004	0.009	0.016	0.005	-0.001	-0.002	0.006	-0.011	-0.006	-0.015	-0.006	-0.005	-0.002	-0.024	-0.021	-0.02	0.034	0.032	0.037	0.216	0.017
265	0.322	0.295	0.264	0.31	0.308	0.26	0.349	0.352	0.357	0.323	0.333	0.331	0.364	0.365	0.388	0.339	0.341	0.345	0.393	0.401	0.397	0.594	0.37	0.37		265	0.009	0.01	0.005	0.009	0.016	0.005	0	-0.001	0.007	-0.011	-0.006	-0.015	-0.005	-0.003	0	-0.024	-0.02	-0.019	0.036	0.034	0.04	0.228	0.017
270	0.323	0.295	0.264	0.311	0.308	0.26	0.35	0.353	0.358	0.323	0.334	0.332	0.366	0.366	0.39	0.34	0.341	0.345	0.395	0.404	0.399	0.607	0.371	0.37		270	0.01	0.01	0.005	0.01	0.016	0.005	0.001	0	0.008	-0.011	-0.005	-0.014	-0.003	-0.002	0.002	-0.023	-0.02	-0.019	0.038	0.037	0.042	0.241	0.018
275	0.323	0.295	0.264	0.311	0.309	0.26	0.35	0.354	0.36	0.323	0.334	0.332	0.367	0.368	0.391	0.34	0.342	0.346	0.398	0.406	0.402	0.62	0.373	0.371		275	0.01	0.01	0.005	0.01	0.017	0.005	0.001	0.001	0.01	-0.011	-0.005	-0.014	-0.002	0	0.003	-0.023	-0.019	-0.018	0.041	0.039	0.045	0.254	0.02
280	0.323	0.295	0.264	0.311	0.309	0.26	0.351	0.355	0.361	0.324	0.335	0.333	0.369	0.369	0.393	0.341	0.342	0.346	0.4	0.409	0.404	0.634	0.373	0.372		280	0.01	0.01	0.005	0.01	0.017	0.005	0.002	0.002	0.011	-0.01	-0.004	-0.013	0	0.001	0.005	-0.022	-0.019	-0.018	0.043	0.042	0.047	0.268	0.02
285	0.323	0.296	0.264	0.311	0.309	0.261	0.352	0.355	0.362	0.324	0.335	0.333	0.371	0.371	0.395	0.341	0.343	0.347	0.403	0.412	0.407	0.649	0.374	0.373		285	0.01	0.011	0.005	0.01	0.017	0.006	0.003	0.002	0.012	-0.01	-0.004	-0.013	0.002	0.003	0.007	-0.022	-0.018	-0.017	0.046	0.045	0.05	0.283	0.021
290	0.324	0.296	0.264	0.311	0.309	0.261	0.353	0.357	0.363	0.324	0.335	0.333	0.372	0.373	0.397	0.341	0.344	0.347	0.405	0.415	0.41	0.664	0.375	0.374		290	0.011	0.011	0.005	0.01	0.017	0.006	0.004	0.004	0.013	-0.01	-0.004	-0.013	0.003	0.005	0.009	-0.022	-0.017	-0.017	0.048	0.048	0.053	0.298	0.022
295	0.324	0.296	0.264	0.312	0.31	0.261	0.354	0.358	0.365	0.325	0.336	0.334	0.374	0.374	0.399	0.342	0.344	0.348	0.408	0.418	0.413	0.68	0.376	0.375		295	0.011	0.011	0.005	0.011	0.018	0.006	0.005	0.005	0.015	-0.009	-0.003	-0.012	0.005	0.006	0.011	-0.021	-0.017	-0.016	0.051	0.051	0.056	0.314	0.023
300	0.324	0.296	0.265	0.312	0.31	0.261	0.355	0.36	0.367	0.326	0.336	0.334	0.376	0.376	0.401	0.343	0.345	0.349	0.411	0.421	0.417	0.696	0.377	0.376		300	0.011	0.011	0.006	0.011	0.018	0.006	0.006	0.007	0.017	-0.008	-0.003	-0.012	0.007	0.008	0.013	-0.02	-0.016	-0.015	0.054	0.054	0.06	0.33	0.024
305	0.324	0.296	0.265	0.312	0.31	0.261	0.356	0.36	0.368	0.326	0.336	0.335	0.377	0.378	0.403	0.343	0.346	0.349	0.413	0.424	0.42	0.712	0.379	0.376		305	0.011	0.011	0.006	0.011	0.018	0.006	0.007	0.007	0.018	-0.008	-0.003	-0.011	0.008	0.01	0.015	-0.02	-0.015	-0.015	0.056	0.057	0.063	0.346	0.026
310	0.324	0.296	0.265	0.312	0.311	0.261	0.357	0.361	0.369	0.326	0.337	0.335	0.379	0.38	0.405	0.343	0.346	0.35	0.416	0.427	0.423	0.729	0.379	0.377		310	0.011	0.011	0.006	0.011	0.019	0.006	0.008	0.008	0.019	-0.008	-0.002	-0.011	0.01	0.012	0.017	-0.02	-0.015	-0.014	0.059	0.06	0.066	0.363	0.026
315	0.324	0.296	0.265	0.312	0.31	0.262	0.358	0.362	0.37	0.326	0.337	0.335	0.381	0.381	0.407	0.344	0.346	0.35	0.418	0.43	0.426	0.746	0.38	0.378		315	0.011	0.011	0.006	0.011	0.018	0.007	0.009	0.009	0.02	-0.008	-0.002	-0.011	0.012	0.013	0.019	-0.019	-0.015	-0.014	0.061	0.063	0.069	0.38	0.027
320	0.325	0.297	0.265	0.312	0.311	0.262	0.359	0.363	0.372	0.326	0.337	0.335	0.383	0.383	0.409	0.344	0.347	0.35	0.422	0.434	0.429	0.764	0.381	0.379		320	0.012	0.012	0.006	0.011	0.019	0.007	0.01	0.01	0.022	-0.008	-0.002	-0.011	0.014	0.015	0.021	-0.019	-0.014	-0.014	0.065	0.067	0.072	0.398	0.028
325	0.325	0.297	0.265	0.313	0.311	0.262	0.36	0.364	0.373	0.327	0.338	0.336	0.384	0.385	0.411	0.345	0.348	0.351	0.424	0.438	0.433	0.783	0.382	0.379		325	0.012	0.012	0.006	0.012	0.019	0.007	0.011	0.011	0.023	-0.007	-0.001	-0.01	0.015	0.017	0.023	-0.018	-0.013	-0.013	0.067	0.071	0.076	0.417	0.029
330	0.325	0.297	0.265	0.313	0.311	0.262	0.361	0.365	0.374	0.327	0.338	0.336	0.386	0.387	0.414	0.345	0.348	0.352	0.428	0.441	0.436	0.802	0.383	0.38		330	0.012	0.012	0.006	0.012	0.019	0.007	0.012	0.012	0.024	-0.007	-0.001	-0.01	0.017	0.019	0.026	-0.018	-0.013	-0.012	0.071	0.074	0.079	0.436	0.03
335	0.325	0.297	0.265	0.313	0.312	0.262	0.362	0.366	0.376	0.327	0.338	0.336	0.388	0.389	0.416	0.346	0.349	0.352	0.431	0.445	0.44	0.822	0.385	0.381		335	0.012	0.012	0.006	0.012	0.02	0.007	0.013	0.013	0.026	-0.007	-0.001	-0.01	0.019	0.021	0.028	-0.017	-0.012	-0.012	0.074	0.078	0.083	0.456	0.032
340	0.326	0.297	0.266	0.313	0.312	0.262	0.363	0.368	0.377	0.328	0.339	0.337	0.39	0.391	0.418	0.346	0.35	0.352	0.434	0.449	0.444	0.843	0.386	0.382		340	0.013	0.012	0.007	0.012	0.02	0.007	0.014	0.015	0.027	-0.006	0	-0.009	0.021	0.023	0.03	-0.017	-0.011	-0.012	0.077	0.082	0.087	0.477	0.033
345	0.326	0.297	0.266	0.313	0.312	0.262	0.364	0.37	0.38	0.328	0.339	0.337	0.392	0.393	0.421	0.347	0.351	0.353	0.438	0.452	0.449	0.865	0.387	0.383		345	0.013	0.012	0.007	0.012	0.02	0.007	0.015	0.017	0.03	-0.006	0	-0.009	0.023	0.025	0.033	-0.016	-0.01	-0.011	0.081	0.085	0.092	0.499	0.034
350	0.326	0.298	0.266	0.314	0.312	0.263	0.365	0.371	0.381	0.329	0.34	0.337	0.394	0.395	0.423	0.347	0.351	0.354	0.441	0.457	0.453	0.887	0.388	0.383		350	0.013	0.013	0.007	0.013	0.02	0.008	0.016	0.018	0.031	-0.005	0.001	-0.009	0.025	0.027	0.035	-0.016	-0.01	-0.01	0.084	0.09	0.096	0.521	0.035
355	0.326	0.298	0.266	0.314	0.312	0.263	0.366	0.372	0.382	0.328	0.34	0.338	0.396	0.398	0.425	0.348	0.351	0.354	0.444	0.461	0.456	0.909	0.389	0.384		355	0.013	0.013	0.007	0.013	0.02	0.008	0.017	0.019	0.032	-0.006	0.001	-0.008	0.027	0.03	0.037	-0.015	-0.01	-0.01	0.087	0.094	0.099	0.543	0.036
360	0.326	0.298	0.266	0.314	0.313	0.263	0.367	0.373	0.384	0.329	0.34	0.338	0.398	0.4	0.428	0.348	0.352	0.355	0.448	0.465	0.46	0.933	0.39	0.385		360	0.013	0.013	0.007	0.013	0.021	0.008	0.018	0.02	0.034	-0.005	0.001	-0.008	0.029	0.032	0.04	-0.015	-0.009	-0.009	0.091	0.098	0.103	0.567	0.037
365	0.327	0.298	0.266	0.314	0.313	0.263	0.369	0.375	0.385	0.33	0.341	0.338	0.401	0.402	0.431	0.349	0.353	0.355	0.452	0.469	0.465	0.958	0.391	0.386		365	0.014	0.013	0.007	0.013	0.021	0.008	0.02	0.022	0.035	-0.004	0.002	-0.008	0.032	0.034	0.043	-0.014	-0.008	-0.009	0.095	0.102	0.108	0.592	0.038
370	0.327	0.298	0.266	0.314	0.313	0.263	0.37	0.376	0.387	0.329	0.341	0.339	0.403	0.404	0.433	0.349	0.353	0.356	0.455	0.474	0.469	0.982	0.392	0.386		370	0.014	0.013	0.007	0.013	0.021	0.008	0.021	0.023	0.037	-0.005	0.002	-0.007	0.034	0.036	0.045	-0.014	-0.008	-0.008	0.098	0.107	0.112	0.616	0.039
375	0.327	0.298	0.267	0.315	0.314	0.263	0.371	0.377	0.389	0.33	0.342	0.339	0.405	0.407	0.436	0.35	0.354	0.357	0.459	0.478	0.474	1.008	0.393	0.387		375	0.014	0.013	0.008	0.014	0.022	0.008	0.022	0.024	0.039	-0.004	0.003	-0.007	0.036	0.039	0.048	-0.013	-0.007	-0.007	0.102	0.111	0.117	0.642	0.04
380	0.327	0.299	0.267	0.315	0.314	0.264	0.372	0.379	0.392	0.331	0.342	0.34	0.407	0.409	0.439	0.351	0.355	0.357	0.464	0.483	0.479	1.034	0.394	0.388		380	0.014	0.014	0.008	0.014	0.022	0.009	0.023	0.026	0.042	-0.003	0.003	-0.006	0.038	0.041	0.051	-0.012	-0.006	-0.007	0.107	0.116	0.122	0.668	0.041
385	0.327	0.299	0.267	0.315	0.314	0.264	0.374	0.38	0.392	0.331	0.342	0.34	0.41	0.412	0.442	0.351	0.356	0.358	0.467	0.488	0.483	1.061	0.395	0.389		385	0.014	0.014	0.008	0.014	0.022	0.009	0.025	0.027	0.042	-0.003	0.003	-0.006	0.041	0.044	0.054	-0.012	-0.005	-0.006	0.11	0.121	0.126	0.695	0.042
390	0.327	0.299	0.267	0.315	0.314	0.264	0.375	0.382	0.394	0.331	0.343	0.34	0.412	0.414	0.444	0.352	0.356	0.358	0.471	0.493	0.488	1.089	0.396	0.39		390	0.014	0.014	0.008	0.014	0.022	0.009	0.026	0.029	0.044	-0.003	0.004	-0.006	0.043	0.046	0.056	-0.011	-0.005	-0.006	0.114	0.126	0.131	0.723	0.043
395	0.328	0.299	0.267	0.315	0.315	0.264	0.376	0.383	0.397	0.332	0.343	0.34	0.414	0.417	0.448	0.352	0.357	0.359	0.476	0.498	0.494	1.117	0.397	0.39		395	0.015	0.014	0.008	0.014	0.023	0.009	0.027	0.03	0.047	-0.002	0.004	-0.006	0.045	0.049	0.06	-0.011	-0.004	-0.005	0.119	0.131	0.137	0.751	0.044
400	0.328	0.299	0.267	0.316	0.315	0.264	0.377	0.385	0.398	0.332	0.344	0.341	0.417	0.419	0.451	0.353	0.357	0.359	0.48	0.503	0.498	1.147	0.399	0.391		400	0.015	0.014	0.008	0.015	0.023	0.009	0.028	0.032	0.048	-0.002	0.005	-0.005	0.048	0.051	0.063	-0.01	-0.004	-0.005	0.123	0.136	0.141	0.781	0.046
405	0.328	0.299	0.268	0.316	0.315	0.264	0.379	0.386	0.4	0.332	0.344	0.341	0.419	0.422	0.454	0.353	0.358	0.36	0.484	0.508	0.503	1.177	0.4	0.392		405	0.015	0.014	0.009	0.015	0.023	0.009	0.03	0.033	0.05	-0.002	0.005	-0.005	0.05	0.054	0.066	-0.01	-0.003	-0.004	0.127	0.141	0.146	0.811	0.047
410	0.328	0.299	0.268	0.316	0.315	0.264	0.38	0.387	0.402	0.332	0.344	0.342	0.422	0.425	0.457	0.354	0.359	0.36	0.489	0.514	0.509	1.208	0.401	0.392		410	0.015	0.014	0.009	0.015	0.023	0.009	0.031	0.034	0.052	-0.002	0.005	-0.004	0.053	0.057	0.069	-0.009	-0.002	-0.004	0.132	0.147	0.152	0.842	0.048
415	0.328	0.3	0.268	0.316	0.316	0.264	0.381	0.389	0.404	0.333	0.344	0.342	0.425	0.427	0.46	0.355	0.359	0.361	0.493	0.519	0.514	1.24	0.402	0.393		415	0.015	0.015	0.009	0.015	0.024	0.009	0.032	0.036	0.054	-0.001	0.005	-0.004	0.056	0.059	0.072	-0.008	-0.002	-0.003	0.136	0.152	0.157	0.874	0.049
420	0.329	0.3	0.268	0.316	0.316	0.265	0.383	0.391	0.406	0.333	0.345	0.342	0.427	0.43	0.463	0.355	0.36	0.361	0.498	0.525	0.52	1.273	0.403	0.394		420	0.016	0.015	0.009	0.015	0.024	0.01	0.034	0.038	0.056	-0.001	0.006	-0.004	0.058	0.062	0.075	-0.008	-0.001	-0.003	0.141	0.158	0.163	0.907	0.05
425	0.329	0.3	0.268	0.317	0.316	0.265	0.384	0.392	0.408	0.333	0.345	0.343	0.43	0.433	0.467	0.356	0.361	0.362	0.503	0.531	0.526	1.307	0.404	0.395		425	0.016	0.015	0.009	0.016	0.024	0.01	0.035	0.039	0.058	-0.001	0.006	-0.003	0.061	0.065	0.079	-0.007	0	-0.002	0.146	0.164	0.169	0.941	0.051
430	0.329	0.3	0.268	0.317	0.317	0.265	0.386	0.394	0.41	0.334	0.346	0.343	0.433	0.436	0.47	0.356	0.362	0.363	0.508	0.537	0.532	1.342	0.405	0.395		430	0.016	0.015	0.009	0.016	0.025	0.01	0.037	0.041	0.06	0	0.007	-0.003	0.064	0.068	0.082	-0.007	0.001	-0.001	0.151	0.17	0.175	0.976	0.052
435	0.329	0.3	0.268	0.317	0.317	0.265	0.387	0.396	0.412	0.334	0.346	0.343	0.436	0.439	0.473	0.357	0.362	0.363	0.513	0.543	0.538	1.378	0.406	0.396		435	0.016	0.015	0.009	0.016	0.025	0.01	0.038	0.043	0.062	0	0.007	-0.003	0.067	0.071	0.085	-0.006	0.001	-0.001	0.156	0.176	0.181	1.012	0.053
440	0.329	0.3	0.269	0.317	0.317	0.265	0.389	0.398	0.414	0.334	0.346	0.344	0.439	0.442	0.477	0.358	0.363	0.364	0.519	0.549	0.545	1.415	0.407	0.397		440	0.016	0.015	0.01	0.016	0.025	0.01	0.04	0.045	0.064	0	0.007	-0.002	0.07	0.074	0.089	-0.005	0.002	0	0.162	0.182	0.188	1.049	0.054
445	0.33	0.301	0.269	0.318	0.317	0.265	0.39	0.4	0.417	0.335	0.347	0.344	0.442	0.445	0.481	0.358	0.364	0.365	0.524	0.556	0.551	1.453	0.408	0.397		445	0.017	0.016	0.01	0.017	0.025	0.01	0.041	0.047	0.067	0.001	0.008	-0.002	0.073	0.077	0.093	-0.005	0.003	0.001	0.167	0.189	0.194	1.087	0.055
450	0.33	0.301	0.269	0.318	0.317	0.266	0.392	0.401	0.419	0.335	0.347	0.344	0.445	0.449	0.485	0.359	0.365	0.365	0.53	0.563	0.558	1.492	0.41	0.398		450	0.017	0.016	0.01	0.017	0.025	0.011	0.043	0.048	0.069	0.001	0.008	-0.002	0.076	0.081	0.097	-0.004	0.004	0.001	0.173	0.196	0.201	1.126	0.057
455	0.33	0.301	0.269	0.318	0.318	0.266	0.393	0.403	0.421	0.336	0.348	0.345	0.448	0.452	0.488	0.359	0.365	0.366	0.535	0.57	0.566	1.532	0.411	0.399		455	0.017	0.016	0.01	0.017	0.026	0.011	0.044	0.05	0.071	0.002	0.009	-0.001	0.079	0.084	0.1	-0.004	0.004	0.002	0.178	0.203	0.209	1.166	0.058
460	0.33	0.301	0.269	0.318	0.318	0.266	0.395	0.405	0.424	0.336	0.348	0.345	0.451	0.455	0.493	0.36	0.366	0.367	0.541	0.577	0.572	1.573	0.412	0.399		460	0.017	0.016	0.01	0.017	0.026	0.011	0.046	0.052	0.074	0.002	0.009	-0.001	0.082	0.087	0.105	-0.003	0.005	0.003	0.184	0.21	0.215	1.207	0.059
465	0.33	0.301	0.27	0.318	0.318	0.266	0.397	0.407	0.426	0.336	0.348	0.346	0.455	0.459	0.496	0.361	0.366	0.367	0.547	0.584	0.579	1.615	0.413	0.4		465	0.017	0.016	0.011	0.017	0.026	0.011	0.048	0.054	0.076	0.002	0.009	0	0.086	0.091	0.108	-0.002	0.005	0.003	0.19	0.217	0.222	1.249	0.06
470	0.331	0.301	0.27	0.319	0.319	0.266	0.398	0.409	0.428	0.337	0.349	0.346	0.458	0.462	0.5	0.361	0.367	0.367	0.553	0.591	0.587	1.658	0.414	0.401		470	0.018	0.016	0.011	0.018	0.027	0.011	0.049	0.056	0.078	0.003	0.01	0	0.089	0.094	0.112	-0.002	0.006	0.003	0.196	0.224	0.23	1.292	0.061
475	0.331	0.302	0.27	0.319	0.319	0.266	0.4	0.411	0.431	0.337	0.349	0.346	0.461	0.465	0.504	0.362	0.368	0.368	0.559	0.599	0.595	1.702	0.415	0.402		475	0.018	0.017	0.011	0.018	0.027	0.011	0.051	0.058	0.081	0.003	0.01	0	0.092	0.097	0.116	-0.001	0.007	0.004	0.202	0.232	0.238	1.336	0.062
480	0.331	0.302	0.27	0.319	0.319	0.266	0.402	0.413	0.433	0.337	0.349	0.347	0.465	0.469	0.508	0.363	0.369	0.369	0.566	0.607	0.603	1.748	0.416	0.402		480	0.018	0.017	0.011	0.018	0.027	0.011	0.053	0.06	0.083	0.003	0.01	0.001	0.096	0.101	0.12	0	0.008	0.005	0.209	0.24	0.246	1.382	0.063
485	0.331	0.302	0.27	0.319	0.319	0.267	0.403	0.415	0.436	0.338	0.35	0.347	0.468	0.473	0.513	0.363	0.369	0.369	0.572	0.614	0.61	1.794	0.418	0.403		485	0.018	0.017	0.011	0.018	0.027	0.012	0.054	0.062	0.086	0.004	0.011	0.001	0.099	0.105	0.125	0	0.008	0.005	0.215	0.247	0.253	1.428	0.065
490	0.331	0.302	0.27	0.319	0.32	0.267	0.405	0.417	0.438	0.338	0.35	0.347	0.472	0.476	0.517	0.364	0.37	0.37	0.579	0.623	0.619	1.841	0.419	0.404		490	0.018	0.017	0.011	0.018	0.028	0.012	0.056	0.064	0.088	0.004	0.011	0.001	0.103	0.108	0.129	0.001	0.009	0.006	0.222	0.256	0.262	1.475	0.066
495	0.331	0.302	0.27	0.32	0.32	0.267	0.407	0.42	0.441	0.338	0.351	0.348	0.476	0.48	0.522	0.364	0.371	0.371	0.586	0.631	0.628	1.891	0.42	0.405		495	0.018	0.017	0.011	0.019	0.028	0.012	0.058	0.067	0.091	0.004	0.012	0.002	0.107	0.112	0.134	0.001	0.01	0.007	0.229	0.264	0.271	1.525	0.067
500	0.332	0.302	0.27	0.32	0.32	0.267	0.409	0.422	0.444	0.339	0.351	0.348	0.479	0.484	0.526	0.365	0.372	0.371	0.594	0.64	0.636	1.941	0.421	0.405		500	0.019	0.017	0.011	0.019	0.028	0.012	0.06	0.069	0.094	0.005	0.012	0.002	0.11	0.116	0.138	0.002	0.011	0.007	0.237	0.273	0.279	1.575	0.068
505	0.332	0.303	0.271	0.32	0.32	0.267	0.411	0.424	0.447	0.339	0.352	0.348	0.483	0.488	0.531	0.366	0.372	0.372	0.601	0.649	0.646	1.992	0.423	0.406		505	0.019	0.018	0.012	0.019	0.028	0.012	0.062	0.071	0.097	0.005	0.013	0.002	0.114	0.12	0.143	0.003	0.011	0.008	0.244	0.282	0.289	1.626	0.07
510	0.332	0.303	0.271	0.32	0.32	0.267	0.413	0.426	0.449	0.339	0.352	0.349	0.487	0.492	0.536	0.366	0.373	0.373	0.609	0.658	0.655	2.046	0.424	0.407		510	0.019	0.018	0.012	0.019	0.028	0.012	0.064	0.073	0.099	0.005	0.013	0.003	0.118	0.124	0.148	0.003	0.012	0.009	0.252	0.291	0.298	1.68	0.071
515	0.332	0.303	0.271	0.32	0.321	0.268	0.415	0.428	0.452	0.34	0.352	0.349	0.491	0.497	0.541	0.367	0.374	0.373	0.616	0.668	0.665	2.099	0.426	0.408		515	0.019	0.018	0.012	0.019	0.029	0.013	0.066	0.075	0.102	0.006	0.013	0.003	0.122	0.129	0.153	0.004	0.013	0.009	0.259	0.301	0.308	1.733	0.073
520	0.332	0.303	0.271	0.321	0.321	0.268	0.417	0.431	0.455	0.34	0.353	0.35	0.495	0.501	0.546	0.368	0.374	0.374	0.624	0.677	0.674	2.154	0.427	0.409		520	0.019	0.018	0.012	0.02	0.029	0.013	0.068	0.078	0.105	0.006	0.014	0.004	0.126	0.133	0.158	0.005	0.013	0.01	0.267	0.31	0.317	1.788	0.074
525	0.333	0.303	0.271	0.321	0.321	0.268	0.419	0.434	0.458	0.341	0.353	0.35	0.499	0.505	0.551	0.368	0.375	0.375	0.633	0.687	0.685	2.212	0.428	0.409		525	0.02	0.018	0.012	0.02	0.029	0.013	0.07	0.081	0.108	0.007	0.014	0.004	0.13	0.137	0.163	0.005	0.014	0.011	0.276	0.32	0.328	1.846	0.075
530	0.333	0.303	0.271	0.321	0.321	0.269	0.421	0.436	0.461	0.341	0.353	0.35	0.503	0.51	0.556	0.369	0.376	0.375	0.641	0.698	0.695	2.268	0.43	0.41		530	0.02	0.018	0.012	0.02	0.029	0.014	0.072	0.083	0.111	0.007	0.014	0.004	0.134	0.142	0.168	0.006	0.015	0.011	0.284	0.331	0.338	1.902	0.077
535	0.333	0.303	0.271	0.321	0.322	0.269	0.423	0.439	0.464	0.341	0.354	0.351	0.508	0.514	0.562	0.37	0.377	0.376	0.65	0.708	0.706	2.328	0.431	0.411		535	0.02	0.018	0.012	0.02	0.03	0.014	0.074	0.086	0.114	0.007	0.015	0.005	0.139	0.146	0.174	0.007	0.016	0.012	0.293	0.341	0.349	1.962	0.078
540	0.333	0.304	0.272	0.321	0.322	0.27	0.425	0.441	0.467	0.342	0.354	0.351	0.513	0.519	0.567	0.37	0.378	0.377	0.659	0.719	0.717	2.389	0.433	0.412		540	0.02	0.019	0.013	0.02	0.03	0.015	0.076	0.088	0.117	0.008	0.015	0.005	0.144	0.151	0.179	0.007	0.017	0.013	0.302	0.352	0.36	2.023	0.08
545	0.333	0.304	0.272	0.321	0.322	0.27	0.427	0.444	0.47	0.342	0.355	0.351	0.517	0.523	0.572	0.371	0.378	0.377	0.668	0.731	0.728	2.45	0.434	0.413		545	0.02	0.019	0.013	0.02	0.03	0.015	0.078	0.091	0.12	0.008	0.016	0.005	0.148	0.155	0.184	0.008	0.017	0.013	0.311	0.364	0.371	2.084	0.081
550	0.334	0.304	0.272	0.322	0.323	0.27	0.43	0.447	0.474	0.342	0.355	0.352	0.522	0.529	0.579	0.372	0.379	0.378	0.678	0.743	0.741	2.516	0.436	0.414		550	0.021	0.019	0.013	0.021	0.031	0.015	0.081	0.094	0.124	0.008	0.016	0.006	0.153	0.161	0.191	0.009	0.018	0.014	0.321	0.376	0.384	2.15	0.083
555	0.334	0.304	0.272	0.322	0.323	0.27	0.432	0.45	0.477	0.343	0.355	0.352	0.527	0.534	0.584	0.373	0.38	0.378	0.687	0.754	0.753	2.58	0.437	0.415		555	0.021	0.019	0.013	0.021	0.031	0.015	0.083	0.097	0.127	0.009	0.016	0.006	0.158	0.166	0.196	0.01	0.019	0.014	0.33	0.387	0.396	2.214	0.084
560	0.334	0.304	0.272	0.322	0.323	0.27	0.434	0.453	0.481	0.343	0.356	0.353	0.532	0.539	0.59	0.373	0.381	0.38	0.698	0.766	0.766	2.647	0.439	0.416		560	0.021	0.019	0.013	0.021	0.031	0.015	0.085	0.1	0.131	0.009	0.017	0.007	0.163	0.171	0.202	0.01	0.02	0.016	0.341	0.399	0.409	2.281	0.086
565	0.334	0.304	0.272	0.323	0.324	0.27	0.437	0.456	0.484	0.344	0.356	0.353	0.537	0.544	0.597	0.374	0.382	0.38	0.708	0.779	0.778	2.713	0.44	0.417		565	0.021	0.019	0.013	0.022	0.032	0.015	0.088	0.103	0.134	0.01	0.017	0.007	0.168	0.176	0.209	0.011	0.021	0.016	0.351	0.412	0.421	2.347	0.087
570	0.334	0.304	0.273	0.323	0.324	0.27	0.439	0.459	0.488	0.344	0.357	0.354	0.542	0.549	0.603	0.375	0.382	0.381	0.718	0.792	0.792	2.78	0.442	0.417		570	0.021	0.019	0.014	0.022	0.032	0.015	0.09	0.106	0.138	0.01	0.018	0.008	0.173	0.181	0.215	0.012	0.021	0.017	0.361	0.425	0.435	2.414	0.089
575	0.335	0.305	0.273	0.323	0.324	0.271	0.442	0.462	0.492	0.344	0.357	0.354	0.547	0.555	0.61	0.376	0.383	0.381	0.73	0.806	0.806	2.854	0.444	0.419		575	0.022	0.02	0.014	0.022	0.032	0.016	0.093	0.109	0.142	0.01	0.018	0.008	0.178	0.187	0.222	0.013	0.022	0.017	0.373	0.439	0.449	2.488	0.091
580	0.335	0.305	0.273	0.323	0.324	0.271	0.444	0.465	0.495	0.345	0.358	0.354	0.553	0.561	0.616	0.376	0.384	0.382	0.741	0.82	0.82	2.925	0.445	0.42		580	0.022	0.02	0.014	0.022	0.032	0.016	0.095	0.112	0.145	0.011	0.019	0.008	0.184	0.193	0.228	0.013	0.023	0.018	0.384	0.453	0.463	2.559	0.092
585	0.335	0.305	0.273	0.323	0.324	0.271	0.447	0.468	0.499	0.345	0.358	0.355	0.558	0.566	0.623	0.377	0.385	0.383	0.753	0.834	0.834	2.999	0.447	0.421		585	0.022	0.02	0.014	0.022	0.032	0.016	0.098	0.115	0.149	0.011	0.019	0.009	0.189	0.198	0.235	0.014	0.024	0.019	0.396	0.467	0.477	2.633	0.094
590	0.335	0.305	0.273	0.323	0.325	0.271	0.449	0.471	0.503	0.345	0.358	0.355	0.564	0.572	0.63	0.378	0.385	0.383	0.764	0.848	0.849	3.074	0.448	0.422		590	0.022	0.02	0.014	0.022	0.033	0.016	0.1	0.118	0.153	0.011	0.019	0.009	0.195	0.204	0.242	0.015	0.024	0.019	0.407	0.481	0.492	2.708	0.095
595	0.335	0.305	0.273	0.324	0.325	0.271	0.452	0.475	0.507	0.346	0.359	0.356	0.57	0.578	0.637	0.378	0.386	0.384	0.776	0.864	0.864	3.141	0.45	0.423		595	0.022	0.02	0.014	0.023	0.033	0.016	0.103	0.122	0.157	0.012	0.02	0.01	0.201	0.21	0.249	0.015	0.025	0.02	0.419	0.497	0.507	2.775	0.097
600	0.335	0.305	0.273	0.324	0.325	0.271	0.455	0.478	0.511	0.346	0.359	0.356	0.576	0.585	0.644	0.379	0.387	0.385	0.789	0.879	0.88	3.221	0.452	0.424		600	0.022	0.02	0.014	0.023	0.033	0.016	0.106	0.125	0.161	0.012	0.02	0.01	0.207	0.217	0.256	0.016	0.026	0.021	0.432	0.512	0.523	2.855	0.099
605	0.336	0.305	0.274	0.324	0.325	0.271	0.458	0.482	0.515	0.346	0.359	0.356	0.582	0.591	0.652	0.38	0.388	0.386	0.802	0.895	0.896	3.301	0.454	0.425		605	0.023	0.02	0.015	0.023	0.033	0.016	0.109	0.129	0.165	0.012	0.02	0.01	0.213	0.223	0.264	0.017	0.027	0.022	0.445	0.528	0.539	2.935	0.101
610	0.336	0.306	0.274	0.324	0.326	0.272	0.461	0.486	0.519	0.347	0.36	0.357	0.589	0.598	0.66	0.381	0.389	0.386	0.816	0.912	0.913	3.384	0.456	0.426		610	0.023	0.021	0.015	0.023	0.034	0.017	0.112	0.133	0.169	0.013	0.021	0.011	0.22	0.23	0.272	0.018	0.028	0.022	0.459	0.545	0.556	3.018	0.103
615	0.336	0.306	0.274	0.325	0.326	0.272	0.464	0.49	0.524	0.347	0.36	0.357	0.595	0.604	0.668	0.382	0.39	0.388	0.83	0.929	0.93	3.455	0.458	0.427		615	0.023	0.021	0.015	0.024	0.034	0.017	0.115	0.137	0.174	0.013	0.021	0.011	0.226	0.236	0.28	0.019	0.029	0.024	0.473	0.562	0.573	3.089	0.105
620	0.336	0.306	0.274	0.325	0.326	0.272	0.467	0.493	0.528	0.348	0.361	0.358	0.602	0.611	0.676	0.382	0.391	0.388	0.844	0.947	0.948	3.539	0.46	0.428		620	0.023	0.021	0.015	0.024	0.034	0.017	0.118	0.14	0.178	0.014	0.022	0.012	0.233	0.243	0.288	0.019	0.03	0.024	0.487	0.58	0.591	3.173	0.107
625	0.336	0.306	0.274	0.325	0.326	0.272	0.47	0.497	0.533	0.348	0.361	0.358	0.608	0.618	0.684	0.383	0.392	0.389	0.858	0.964	0.966	3.626	0.462	0.429		625	0.023	0.021	0.015	0.024	0.034	0.017	0.121	0.144	0.183	0.014	0.022	0.012	0.239	0.25	0.296	0.02	0.031	0.025	0.501	0.597	0.609	3.26	0.109
630	0.336	0.306	0.274	0.325	0.327	0.272	0.473	0.501	0.537	0.348	0.362	0.359	0.615	0.625	0.692	0.384	0.392	0.389	0.873	0.983	0.984	3.711	0.464	0.43		630	0.023	0.021	0.015	0.024	0.035	0.017	0.124	0.148	0.187	0.014	0.023	0.013	0.246	0.257	0.304	0.021	0.031	0.025	0.516	0.616	0.627	3.345	0.111
635	0.337	0.306	0.274	0.325	0.327	0.272	0.476	0.505	0.542	0.348	0.362	0.359	0.622	0.633	0.701	0.385	0.393	0.39	0.888	1.002	1.004	3.779	0.465	0.431		635	0.024	0.021	0.015	0.024	0.035	0.017	0.127	0.152	0.192	0.014	0.023	0.013	0.253	0.265	0.313	0.022	0.032	0.026	0.531	0.635	0.647	3.413	0.112
640	0.337	0.306	0.275	0.326	0.327	0.272	0.479	0.509	0.547	0.349	0.362	0.359	0.63	0.64	0.71	0.386	0.394	0.391	0.904	1.022	1.024	3.878	0.468	0.433		640	0.024	0.021	0.016	0.025	0.035	0.017	0.13	0.156	0.197	0.015	0.023	0.013	0.261	0.272	0.322	0.023	0.033	0.027	0.547	0.655	0.667	3.512	0.115
645	0.337	0.307	0.275	0.326	0.327	0.273	0.483	0.514	0.552	0.349	0.363	0.36	0.638	0.648	0.72	0.386	0.395	0.392	0.921	1.043	1.045	3.975	0.47	0.434		645	0.024	0.022	0.016	0.025	0.035	0.018	0.134	0.161	0.202	0.015	0.024	0.014	0.269	0.28	0.332	0.023	0.034	0.028	0.564	0.676	0.688	3.609	0.117
650	0.337	0.307	0.275	0.326	0.328	0.273	0.487	0.518	0.557	0.35	0.363	0.36	0.645	0.657	0.729	0.387	0.396	0.393	0.938	1.064	1.065	OVRFLW	0.472	0.435		650	0.024	0.022	0.016	0.025	0.036	0.018	0.138	0.165	0.207	0.016	0.024	0.014	0.276	0.289	0.341	0.024	0.035	0.029	0.581	0.697	0.708	#VALUE!	0.119
655	0.337	0.307	0.275	0.326	0.328	0.273	0.49	0.523	0.563	0.35	0.364	0.361	0.654	0.665	0.739	0.388	0.397	0.394	0.956	1.086	1.088	OVRFLW	0.474	0.437		655	0.024	0.022	0.016	0.025	0.036	0.018	0.141	0.17	0.213	0.016	0.025	0.015	0.285	0.297	0.351	0.025	0.036	0.03	0.599	0.719	0.731	#VALUE!	0.121
660	0.338	0.307	0.275	0.327	0.328	0.273	0.494	0.528	0.568	0.351	0.364	0.361	0.662	0.673	0.749	0.389	0.398	0.395	0.974	1.109	1.111	OVRFLW	0.476	0.438		660	0.025	0.022	0.016	0.026	0.036	0.018	0.145	0.175	0.218	0.017	0.025	0.015	0.293	0.305	0.361	0.026	0.037	0.031	0.617	0.742	0.754	#VALUE!	0.123
665	0.338	0.307	0.275	0.327	0.328	0.273	0.498	0.533	0.573	0.351	0.365	0.362	0.671	0.682	0.759	0.39	0.399	0.395	0.992	1.132	1.134	OVRFLW	0.479	0.439		665	0.025	0.022	0.016	0.026	0.036	0.018	0.149	0.18	0.223	0.017	0.026	0.016	0.302	0.314	0.371	0.027	0.038	0.031	0.635	0.765	0.777	#VALUE!	0.126
670	0.338	0.308	0.276	0.327	0.329	0.273	0.502	0.538	0.579	0.352	0.365	0.363	0.68	0.691	0.77	0.391	0.401	0.396	1.011	1.156	1.158	OVRFLW	0.481	0.44		670	0.025	0.023	0.017	0.026	0.037	0.018	0.153	0.185	0.229	0.018	0.026	0.017	0.311	0.323	0.382	0.028	0.04	0.032	0.654	0.789	0.801	#VALUE!	0.128
675	0.338	0.308	0.276	0.327	0.329	0.274	0.506	0.543	0.585	0.352	0.366	0.363	0.689	0.701	0.781	0.392	0.402	0.397	1.031	1.18	1.182	OVRFLW	0.484	0.442		675	0.025	0.023	0.017	0.026	0.037	0.019	0.157	0.19	0.235	0.018	0.027	0.017	0.32	0.333	0.393	0.029	0.041	0.033	0.674	0.813	0.825	#VALUE!	0.131
680	0.338	0.308	0.276	0.327	0.329	0.274	0.51	0.548	0.591	0.352	0.366	0.363	0.698	0.711	0.792	0.393	0.403	0.398	1.051	1.206	1.208	OVRFLW	0.486	0.443		680	0.025	0.023	0.017	0.026	0.037	0.019	0.161	0.195	0.241	0.018	0.027	0.017	0.329	0.343	0.404	0.03	0.042	0.034	0.694	0.839	0.851	#VALUE!	0.133
685	0.338	0.308	0.276	0.328	0.33	0.274	0.514	0.554	0.597	0.353	0.367	0.364	0.708	0.72	0.804	0.394	0.404	0.399	1.071	1.232	1.233	OVRFLW	0.489	0.445		685	0.025	0.023	0.017	0.027	0.038	0.019	0.165	0.201	0.247	0.019	0.028	0.018	0.339	0.352	0.416	0.031	0.043	0.035	0.714	0.865	0.876	#VALUE!	0.136
690	0.339	0.308	0.276	0.328	0.33	0.274	0.518	0.559	0.603	0.353	0.367	0.365	0.717	0.73	0.816	0.395	0.405	0.4	1.093	1.259	1.26	OVRFLW	0.491	0.446		690	0.026	0.023	0.017	0.027	0.038	0.019	0.169	0.206	0.253	0.019	0.028	0.019	0.348	0.362	0.428	0.032	0.044	0.036	0.736	0.892	0.903	#VALUE!	0.138
695	0.339	0.308	0.276	0.328	0.33	0.274	0.523	0.565	0.609	0.354	0.367	0.365	0.728	0.741	0.828	0.396	0.406	0.401	1.115	1.287	1.289	OVRFLW	0.494	0.447		695	0.026	0.023	0.017	0.027	0.038	0.019	0.174	0.212	0.259	0.02	0.028	0.019	0.359	0.373	0.44	0.033	0.045	0.037	0.758	0.92	0.932	#VALUE!	0.141
700	0.339	0.308	0.276	0.328	0.33	0.274	0.527	0.571	0.616	0.354	0.368	0.366	0.738	0.752	0.841	0.397	0.407	0.402	1.138	1.316	1.317	OVRFLW	0.496	0.448		700	0.026	0.023	0.017	0.027	0.038	0.019	0.178	0.218	0.266	0.02	0.029	0.02	0.369	0.384	0.453	0.034	0.046	0.038	0.781	0.949	0.96	#VALUE!	0.143
705	0.339	0.309	0.277	0.329	0.331	0.275	0.532	0.578	0.623	0.355	0.369	0.366	0.75	0.763	0.855	0.398	0.409	0.403	1.162	1.347	1.347	OVRFLW	0.5	0.45		705	0.026	0.024	0.018	0.028	0.039	0.02	0.183	0.225	0.273	0.021	0.03	0.02	0.381	0.395	0.467	0.035	0.048	0.039	0.805	0.98	0.99	#VALUE!	0.147
710	0.339	0.309	0.277	0.329	0.331	0.275	0.537	0.584	0.63	0.355	0.369	0.367	0.761	0.775	0.868	0.4	0.41	0.404	1.186	1.377	1.377	OVRFLW	0.502	0.452		710	0.026	0.024	0.018	0.028	0.039	0.02	0.188	0.231	0.28	0.021	0.03	0.021	0.392	0.407	0.48	0.037	0.049	0.04	0.829	1.01	1.02	#VALUE!	0.149
715	0.34	0.309	0.277	0.329	0.331	0.275	0.542	0.591	0.637	0.356	0.37	0.368	0.772	0.786	0.882	0.401	0.412	0.406	1.211	1.408	1.409	OVRFLW	0.505	0.453		715	0.027	0.024	0.018	0.028	0.039	0.02	0.193	0.238	0.287	0.022	0.031	0.022	0.403	0.418	0.494	0.038	0.051	0.042	0.854	1.041	1.052	#VALUE!	0.152
720	0.34	0.309	0.277	0.329	0.331	0.275	0.548	0.597	0.644	0.356	0.37	0.368	0.785	0.799	0.896	0.402	0.413	0.407	1.237	1.442	1.441	OVRFLW	0.508	0.455		720	0.027	0.024	0.018	0.028	0.039	0.02	0.199	0.244	0.294	0.022	0.031	0.022	0.416	0.431	0.508	0.039	0.052	0.043	0.88	1.075	1.084	#VALUE!	0.155
725	0.34	0.309	0.277	0.33	0.332	0.275	0.553	0.604	0.651	0.357	0.371	0.369	0.797	0.811	0.911	0.403	0.415	0.407	1.263	1.475	1.474	OVRFLW	0.511	0.456		725	0.027	0.024	0.018	0.029	0.04	0.02	0.204	0.251	0.301	0.023	0.032	0.023	0.428	0.443	0.523	0.04	0.054	0.043	0.906	1.108	1.117	#VALUE!	0.158
730	0.34	0.309	0.277	0.33	0.332	0.275	0.558	0.611	0.659	0.357	0.371	0.369	0.81	0.824	0.926	0.405	0.416	0.409	1.29	1.51	1.508	OVRFLW	0.514	0.458		730	0.027	0.024	0.018	0.029	0.04	0.02	0.209	0.258	0.309	0.023	0.032	0.023	0.441	0.456	0.538	0.042	0.055	0.045	0.933	1.143	1.151	#VALUE!	0.161
735	0.34	0.309	0.277	0.33	0.332	0.275	0.564	0.619	0.667	0.358	0.372	0.37	0.823	0.838	0.942	0.406	0.418	0.41	1.318	1.545	1.543	OVRFLW	0.517	0.46		735	0.027	0.024	0.018	0.029	0.04	0.02	0.215	0.266	0.317	0.024	0.033	0.024	0.454	0.47	0.554	0.043	0.057	0.046	0.961	1.178	1.186	#VALUE!	0.164
740	0.341	0.31	0.278	0.33	0.332	0.275	0.57	0.626	0.675	0.358	0.372	0.371	0.837	0.852	0.959	0.407	0.419	0.411	1.347	1.583	1.579	OVRFLW	0.52	0.461		740	0.028	0.025	0.019	0.029	0.04	0.02	0.221	0.273	0.325	0.024	0.033	0.025	0.468	0.484	0.571	0.044	0.058	0.047	0.99	1.216	1.222	#VALUE!	0.167
745	0.341	0.31	0.278	0.331	0.333	0.276	0.576	0.635	0.684	0.359	0.373	0.372	0.851	0.867	0.976	0.409	0.421	0.413	1.378	1.62	1.617	OVRFLW	0.523	0.463		745	0.028	0.025	0.019	0.03	0.041	0.021	0.227	0.282	0.334	0.025	0.034	0.026	0.482	0.499	0.588	0.046	0.06	0.049	1.021	1.253	1.26	#VALUE!	0.17
750	0.341	0.31	0.278	0.331	0.333	0.276	0.582	0.643	0.693	0.36	0.374	0.372	0.866	0.881	0.993	0.41	0.423	0.414	1.408	1.659	1.655	OVRFLW	0.527	0.465		750	0.028	0.025	0.019	0.03	0.041	0.021	0.233	0.29	0.343	0.026	0.035	0.026	0.497	0.513	0.605	0.047	0.062	0.05	1.051	1.292	1.298	#VALUE!	0.174
755	0.341	0.31	0.278	0.331	0.333	0.276	0.589	0.651	0.701	0.36	0.374	0.373	0.881	0.897	1.012	0.412	0.425	0.415	1.439	1.697	1.694	OVRFLW	0.53	0.466		755	0.028	0.025	0.019	0.03	0.041	0.021	0.24	0.298	0.351	0.026	0.035	0.027	0.512	0.529	0.624	0.049	0.064	0.051	1.082	1.33	1.337	#VALUE!	0.177
760	0.341	0.31	0.278	0.332	0.334	0.276	0.596	0.66	0.711	0.361	0.375	0.374	0.896	0.913	1.03	0.414	0.427	0.417	1.472	1.738	1.734	OVRFLW	0.533	0.468		760	0.028	0.025	0.019	0.031	0.042	0.021	0.247	0.307	0.361	0.027	0.036	0.028	0.527	0.545	0.642	0.051	0.066	0.053	1.115	1.371	1.377	#VALUE!	0.18
765	0.341	0.31	0.278	0.332	0.334	0.276	0.602	0.67	0.72	0.361	0.376	0.375	0.913	0.929	1.05	0.415	0.428	0.418	1.504	1.778	1.774	OVRFLW	0.537	0.47		765	0.028	0.025	0.019	0.031	0.042	0.021	0.253	0.317	0.37	0.027	0.037	0.029	0.544	0.561	0.662	0.052	0.067	0.054	1.147	1.411	1.417	#VALUE!	0.184
770	0.342	0.311	0.279	0.332	0.334	0.277	0.61	0.679	0.73	0.362	0.376	0.375	0.93	0.947	1.07	0.417	0.431	0.42	1.538	1.82	1.816	OVRFLW	0.54	0.472		770	0.029	0.026	0.02	0.031	0.042	0.022	0.261	0.326	0.38	0.028	0.037	0.029	0.561	0.579	0.682	0.054	0.07	0.056	1.181	1.453	1.459	#VALUE!	0.187
775	0.342	0.311	0.279	0.332	0.335	0.277	0.617	0.689	0.74	0.363	0.377	0.376	0.947	0.964	1.09	0.419	0.432	0.421	1.571	1.861	1.856	OVRFLW	0.544	0.473		775	0.029	0.026	0.02	0.031	0.043	0.022	0.268	0.336	0.39	0.029	0.038	0.03	0.578	0.596	0.702	0.056	0.071	0.057	1.214	1.494	1.499	#VALUE!	0.191
780	0.342	0.311	0.279	0.332	0.335	0.277	0.624	0.699	0.75	0.363	0.377	0.377	0.964	0.981	1.111	0.42	0.434	0.422	1.605	1.901	1.898	OVRFLW	0.547	0.475		780	0.029	0.026	0.02	0.031	0.043	0.022	0.275	0.346	0.4	0.029	0.038	0.031	0.595	0.613	0.723	0.057	0.073	0.058	1.248	1.534	1.541	#VALUE!	0.194
785	0.342	0.311	0.279	0.333	0.335	0.277	0.632	0.71	0.761	0.364	0.379	0.378	0.983	1	1.132	0.422	0.436	0.424	1.64	1.945	1.941	OVRFLW	0.551	0.477		785	0.029	0.026	0.02	0.032	0.043	0.022	0.283	0.357	0.411	0.03	0.04	0.032	0.614	0.632	0.744	0.059	0.075	0.06	1.283	1.578	1.584	#VALUE!	0.198
790	0.342	0.311	0.279	0.333	0.335	0.277	0.64	0.721	0.772	0.365	0.379	0.378	1.001	1.019	1.155	0.424	0.438	0.425	1.676	1.988	1.985	OVRFLW	0.554	0.479		790	0.029	0.026	0.02	0.032	0.043	0.022	0.291	0.368	0.422	0.031	0.04	0.032	0.632	0.651	0.767	0.061	0.077	0.061	1.319	1.621	1.628	#VALUE!	0.201
795	0.343	0.311	0.279	0.333	0.336	0.277	0.649	0.732	0.783	0.366	0.38	0.379	1.02	1.038	1.177	0.426	0.441	0.427	1.712	2.032	2.03	OVRFLW	0.558	0.481		795	0.03	0.026	0.02	0.032	0.044	0.022	0.3	0.379	0.433	0.032	0.041	0.033	0.651	0.67	0.789	0.063	0.08	0.063	1.355	1.665	1.673	#VALUE!	0.205
800	0.343	0.312	0.279	0.334	0.336	0.278	0.657	0.743	0.795	0.367	0.381	0.38	1.039	1.059	1.2	0.428	0.443	0.428	1.748	2.076	2.075	OVRFLW	0.562	0.482		800	0.03	0.027	0.02	0.033	0.044	0.023	0.308	0.39	0.445	0.033	0.042	0.034	0.67	0.691	0.812	0.065	0.082	0.064	1.391	1.709	1.718	#VALUE!	0.209
805	0.343	0.312	0.28	0.334	0.336	0.278	0.666	0.755	0.807	0.368	0.382	0.381	1.059	1.079	1.224	0.43	0.445	0.429	1.785	2.12	2.12	OVRFLW	0.565	0.485		805	0.03	0.027	0.021	0.033	0.044	0.023	0.317	0.402	0.457	0.034	0.043	0.035	0.69	0.711	0.836	0.067	0.084	0.065	1.428	1.753	1.763	#VALUE!	0.212
810	0.343	0.312	0.28	0.334	0.337	0.278	0.676	0.767	0.82	0.368	0.382	0.382	1.079	1.1	1.247	0.432	0.447	0.431	1.822	2.164	2.164	OVRFLW	0.569	0.486		810	0.03	0.027	0.021	0.033	0.045	0.023	0.327	0.414	0.47	0.034	0.043	0.036	0.71	0.732	0.859	0.069	0.086	0.067	1.465	1.797	1.807	#VALUE!	0.216
815	0.344	0.312	0.28	0.334	0.337	0.278	0.685	0.779	0.833	0.37	0.383	0.383	1.1	1.122	1.272	0.434	0.45	0.433	1.86	2.209	2.211	OVRFLW	0.573	0.488		815	0.031	0.027	0.021	0.033	0.045	0.023	0.336	0.426	0.483	0.036	0.044	0.037	0.731	0.754	0.884	0.071	0.089	0.069	1.503	1.842	1.854	#VALUE!	0.22
820	0.344	0.312	0.28	0.335	0.337	0.278	0.695	0.791	0.846	0.37	0.384	0.384	1.121	1.143	1.297	0.436	0.452	0.434	1.897	2.254	2.257	OVRFLW	0.577	0.49		820	0.031	0.027	0.021	0.034	0.045	0.023	0.346	0.438	0.496	0.036	0.045	0.038	0.752	0.775	0.909	0.073	0.091	0.07	1.54	1.887	1.9	#VALUE!	0.224
825	0.344	0.312	0.28	0.335	0.337	0.278	0.705	0.804	0.859	0.371	0.385	0.384	1.142	1.165	1.322	0.438	0.454	0.436	1.936	2.299	2.304	OVRFLW	0.581	0.492		825	0.031	0.027	0.021	0.034	0.045	0.023	0.356	0.451	0.509	0.037	0.046	0.038	0.773	0.797	0.934	0.075	0.093	0.072	1.579	1.932	1.947	#VALUE!	0.228
830	0.344	0.313	0.28	0.335	0.338	0.278	0.715	0.818	0.873	0.372	0.386	0.385	1.164	1.187	1.348	0.44	0.457	0.438	1.975	2.345	2.352	OVRFLW	0.585	0.494		830	0.031	0.028	0.021	0.034	0.046	0.023	0.366	0.465	0.523	0.038	0.047	0.039	0.795	0.819	0.96	0.077	0.096	0.074	1.618	1.978	1.995	#VALUE!	0.232
835	0.344	0.313	0.28	0.335	0.338	0.278	0.725	0.831	0.886	0.373	0.387	0.386	1.185	1.21	1.373	0.442	0.459	0.439	2.012	2.389	2.398	OVRFLW	0.589	0.496		835	0.031	0.028	0.021	0.034	0.046	0.023	0.376	0.478	0.536	0.039	0.048	0.04	0.816	0.842	0.985	0.079	0.098	0.075	1.655	2.022	2.041	#VALUE!	0.236
840	0.345	0.313	0.281	0.336	0.338	0.279	0.736	0.844	0.901	0.374	0.388	0.387	1.208	1.233	1.4	0.445	0.461	0.441	2.051	2.437	2.446	OVRFLW	0.592	0.498		840	0.032	0.028	0.022	0.035	0.046	0.024	0.387	0.491	0.551	0.04	0.049	0.041	0.839	0.865	1.012	0.082	0.1	0.077	1.694	2.07	2.089	#VALUE!	0.239
845	0.345	0.313	0.281	0.336	0.339	0.279	0.746	0.858	0.916	0.375	0.389	0.388	1.23	1.256	1.426	0.447	0.464	0.443	2.091	2.482	2.495	OVRFLW	0.597	0.5		845	0.032	0.028	0.022	0.035	0.047	0.024	0.397	0.505	0.566	0.041	0.05	0.042	0.861	0.888	1.038	0.084	0.103	0.079	1.734	2.115	2.138	#VALUE!	0.244
850	0.345	0.313	0.281	0.336	0.339	0.279	0.757	0.872	0.931	0.376	0.39	0.389	1.253	1.28	1.454	0.45	0.466	0.444	2.131	2.531	2.544	OVRFLW	0.601	0.502		850	0.032	0.028	0.022	0.035	0.047	0.024	0.408	0.519	0.581	0.042	0.051	0.043	0.884	0.912	1.066	0.087	0.105	0.08	1.774	2.164	2.187	#VALUE!	0.248
855	0.345	0.314	0.281	0.336	0.339	0.279	0.768	0.886	0.946	0.377	0.391	0.39	1.276	1.304	1.481	0.452	0.469	0.446	2.171	2.576	2.592	OVRFLW	0.605	0.504		855	0.032	0.029	0.022	0.035	0.047	0.024	0.419	0.533	0.596	0.043	0.052	0.044	0.907	0.936	1.093	0.089	0.108	0.082	1.814	2.209	2.235	#VALUE!	0.252
860	0.346	0.314	0.281	0.337	0.339	0.279	0.779	0.901	0.962	0.378	0.392	0.391	1.299	1.328	1.508	0.454	0.472	0.447	2.211	2.622	2.642	OVRFLW	0.609	0.506		860	0.033	0.029	0.022	0.036	0.047	0.024	0.43	0.548	0.612	0.044	0.053	0.045	0.93	0.96	1.12	0.091	0.111	0.083	1.854	2.255	2.285	#VALUE!	0.256
865	0.346	0.314	0.281	0.337	0.34	0.279	0.791	0.915	0.978	0.379	0.393	0.392	1.323	1.353	1.537	0.457	0.474	0.45	2.252	2.668	2.692	OVRFLW	0.613	0.509		865	0.033	0.029	0.022	0.036	0.048	0.024	0.442	0.562	0.628	0.045	0.054	0.046	0.954	0.985	1.149	0.094	0.113	0.086	1.895	2.301	2.335	#VALUE!	0.26
870	0.346	0.314	0.281	0.337	0.34	0.28	0.802	0.931	0.994	0.38	0.394	0.393	1.347	1.379	1.566	0.459	0.477	0.451	2.292	2.717	2.743	OVRFLW	0.617	0.511		870	0.033	0.029	0.022	0.036	0.048	0.025	0.453	0.578	0.644	0.046	0.055	0.047	0.978	1.011	1.178	0.096	0.116	0.087	1.935	2.35	2.386	#VALUE!	0.264
875	0.346	0.314	0.281	0.337	0.34	0.28	0.814	0.946	1.01	0.381	0.395	0.394	1.371	1.403	1.594	0.462	0.479	0.453	2.333	2.761	2.791	OVRFLW	0.622	0.513		875	0.033	0.029	0.022	0.036	0.048	0.025	0.465	0.593	0.66	0.047	0.056	0.048	1.002	1.035	1.206	0.099	0.118	0.089	1.976	2.394	2.434	#VALUE!	0.269
880	0.346	0.314	0.282	0.338	0.341	0.28	0.826	0.961	1.027	0.383	0.396	0.395	1.395	1.429	1.623	0.464	0.482	0.455	2.374	2.81	2.843	OVRFLW	0.626	0.515		880	0.033	0.029	0.023	0.037	0.049	0.025	0.477	0.608	0.677	0.049	0.057	0.049	1.026	1.061	1.235	0.101	0.121	0.091	2.017	2.443	2.486	#VALUE!	0.273
885	0.347	0.315	0.282	0.338	0.341	0.28	0.838	0.976	1.043	0.384	0.397	0.396	1.419	1.454	1.652	0.467	0.485	0.456	2.413	2.854	2.893	OVRFLW	0.63	0.517		885	0.034	0.03	0.023	0.037	0.049	0.025	0.489	0.623	0.693	0.05	0.058	0.05	1.05	1.086	1.264	0.104	0.124	0.092	2.056	2.487	2.536	#VALUE!	0.277
890	0.347	0.315	0.282	0.338	0.342	0.28	0.851	0.992	1.061	0.385	0.398	0.397	1.444	1.48	1.682	0.469	0.488	0.458	2.455	2.903	2.943	OVRFLW	0.635	0.519		890	0.034	0.03	0.023	0.037	0.05	0.025	0.502	0.639	0.711	0.051	0.059	0.051	1.075	1.112	1.294	0.106	0.127	0.094	2.098	2.536	2.586	#VALUE!	0.282
895	0.347	0.315	0.282	0.338	0.341	0.28	0.863	1.008	1.078	0.386	0.399	0.398	1.469	1.506	1.711	0.472	0.49	0.46	2.496	2.95	2.997	OVRFLW	0.639	0.521		895	0.034	0.03	0.023	0.037	0.049	0.025	0.514	0.655	0.728	0.052	0.06	0.052	1.1	1.138	1.323	0.109	0.129	0.096	2.139	2.583	2.64	#VALUE!	0.286
900	0.347	0.315	0.283	0.339	0.342	0.281	0.876	1.025	1.095	0.387	0.401	0.399	1.494	1.533	1.742	0.475	0.493	0.462	2.537	2.996	3.047	OVRFLW	0.643	0.523		900	0.034	0.03	0.024	0.038	0.05	0.026	0.527	0.672	0.745	0.053	0.062	0.053	1.125	1.165	1.354	0.112	0.132	0.098	2.18	2.629	2.69	#VALUE!	0.29
905	0.348	0.316	0.283	0.339	0.342	0.281	0.889	1.041	1.114	0.389	0.402	0.4	1.52	1.56	1.773	0.477	0.496	0.464	2.579	3.037	3.096	OVRFLW	0.648	0.526		905	0.035	0.031	0.024	0.038	0.05	0.026	0.54	0.688	0.764	0.055	0.063	0.054	1.151	1.192	1.385	0.114	0.135	0.1	2.222	2.67	2.739	#VALUE!	0.295
910	0.348	0.316	0.283	0.339	0.342	0.281	0.901	1.057	1.131	0.39	0.403	0.401	1.546	1.586	1.803	0.48	0.499	0.465	2.619	3.081	3.147	OVRFLW	0.652	0.528		910	0.035	0.031	0.024	0.038	0.05	0.026	0.552	0.704	0.781	0.056	0.064	0.055	1.177	1.218	1.415	0.117	0.138	0.101	2.262	2.714	2.79	#VALUE!	0.299
915	0.348	0.316	0.283	0.34	0.343	0.281	0.914	1.074	1.149	0.391	0.404	0.402	1.571	1.613	1.834	0.483	0.502	0.468	2.661	3.121	3.195	OVRFLW	0.657	0.53		915	0.035	0.031	0.024	0.039	0.051	0.026	0.565	0.721	0.799	0.057	0.065	0.056	1.202	1.245	1.446	0.12	0.141	0.104	2.304	2.754	2.838	#VALUE!	0.304
920	0.348	0.316	0.283	0.34	0.343	0.281	0.928	1.091	1.167	0.392	0.405	0.403	1.598	1.641	1.865	0.485	0.505	0.469	2.704	3.169	3.242	OVRFLW	0.661	0.532		920	0.035	0.031	0.024	0.039	0.051	0.026	0.579	0.738	0.817	0.058	0.066	0.057	1.229	1.273	1.477	0.122	0.144	0.105	2.347	2.802	2.885	#VALUE!	0.308
925	0.349	0.316	0.283	0.34	0.343	0.281	0.941	1.108	1.186	0.394	0.406	0.404	1.624	1.669	1.896	0.488	0.508	0.471	2.742	3.203	3.296	OVRFLW	0.666	0.535		925	0.036	0.031	0.024	0.039	0.051	0.026	0.592	0.755	0.836	0.06	0.067	0.058	1.255	1.301	1.508	0.125	0.147	0.107	2.385	2.836	2.939	#VALUE!	0.313
930	0.349	0.316	0.283	0.34	0.344	0.281	0.955	1.126	1.205	0.395	0.407	0.405	1.65	1.696	1.928	0.491	0.511	0.473	2.781	3.258	3.342	OVRFLW	0.67	0.537		930	0.036	0.031	0.024	0.039	0.052	0.026	0.606	0.773	0.855	0.061	0.068	0.059	1.281	1.328	1.54	0.128	0.15	0.109	2.424	2.891	2.985	#VALUE!	0.317
935	0.349	0.317	0.283	0.34	0.344	0.281	0.968	1.143	1.223	0.396	0.409	0.406	1.677	1.724	1.959	0.494	0.514	0.475	2.824	3.295	3.394	OVRFLW	0.675	0.539		935	0.036	0.032	0.024	0.039	0.052	0.026	0.619	0.79	0.873	0.062	0.07	0.06	1.308	1.356	1.571	0.131	0.153	0.111	2.467	2.928	3.037	#VALUE!	0.322
940	0.349	0.317	0.284	0.341	0.344	0.283	0.982	1.16	1.243	0.398	0.41	0.407	1.703	1.751	1.991	0.497	0.517	0.477	2.863	3.338	3.436	OVRFLW	0.679	0.541		940	0.036	0.032	0.025	0.04	0.052	0.028	0.633	0.807	0.893	0.064	0.071	0.061	1.334	1.383	1.603	0.134	0.156	0.113	2.506	2.971	3.079	#VALUE!	0.326
945	0.35	0.317	0.284	0.341	0.345	0.284	0.996	1.179	1.262	0.399	0.411	0.409	1.731	1.78	2.025	0.5	0.52	0.479	2.906	3.386	3.497	OVRFLW	0.684	0.544		945	0.037	0.032	0.025	0.04	0.053	0.029	0.647	0.826	0.912	0.065	0.072	0.063	1.362	1.412	1.637	0.137	0.159	0.115	2.549	3.019	3.14	#VALUE!	0.331
950	0.35	0.317	0.284	0.342	0.345	0.285	1.01	1.197	1.282	0.4	0.413	0.41	1.758	1.809	2.057	0.503	0.523	0.481	2.952	3.428	3.552	OVRFLW	0.689	0.546		950	0.037	0.032	0.025	0.041	0.053	0.03	0.661	0.844	0.932	0.066	0.074	0.064	1.389	1.441	1.669	0.14	0.162	0.117	2.595	3.061	3.195	#VALUE!	0.336
955	0.35	0.318	0.284	0.342	0.345	0.285	1.025	1.215	1.301	0.402	0.414	0.411	1.786	1.837	2.089	0.506	0.526	0.483	2.985	3.455	3.601	OVRFLW	0.694	0.548		955	0.037	0.033	0.025	0.041	0.053	0.03	0.676	0.862	0.951	0.068	0.075	0.065	1.417	1.469	1.701	0.143	0.165	0.119	2.628	3.088	3.244	#VALUE!	0.341
960	0.35	0.318	0.284	0.342	0.346	0.285	1.039	1.233	1.321	0.403	0.415	0.412	1.813	1.867	2.122	0.509	0.529	0.485	3.03	3.499	3.622	OVRFLW	0.699	0.551		960	0.037	0.033	0.025	0.041	0.054	0.03	0.69	0.88	0.971	0.069	0.076	0.066	1.444	1.499	1.734	0.146	0.168	0.121	2.673	3.132	3.265	#VALUE!	0.346
965	0.351	0.318	0.284	0.342	0.346	0.286	1.054	1.251	1.341	0.404	0.416	0.413	1.842	1.895	2.156	0.512	0.532	0.487	3.071	3.536	3.693	OVRFLW	0.703	0.553		965	0.038	0.033	0.025	0.041	0.054	0.031	0.705	0.898	0.991	0.07	0.077	0.067	1.473	1.527	1.768	0.149	0.171	0.123	2.714	3.169	3.336	#VALUE!	0.35
970	0.351	0.318	0.284	0.342	0.346	0.286	1.068	1.27	1.361	0.406	0.418	0.414	1.869	1.924	2.188	0.515	0.535	0.489	3.103	3.561	3.726	OVRFLW	0.708	0.555		970	0.038	0.033	0.025	0.041	0.054	0.031	0.719	0.917	1.011	0.072	0.079	0.068	1.5	1.556	1.8	0.152	0.174	0.125	2.746	3.194	3.369	#VALUE!	0.355
975	0.351	0.318	0.285	0.343	0.346	0.286	1.083	1.289	1.382	0.407	0.419	0.415	1.898	1.954	2.222	0.518	0.538	0.491	3.147	3.63	3.789	OVRFLW	0.713	0.558		975	0.038	0.033	0.026	0.042	0.054	0.031	0.734	0.936	1.032	0.073	0.08	0.069	1.529	1.586	1.834	0.155	0.177	0.127	2.79	3.263	3.432	#VALUE!	0.36
980	0.351	0.318	0.285	0.343	0.346	0.286	1.098	1.308	1.402	0.409	0.42	0.416	1.925	1.982	2.256	0.521	0.542	0.493	3.181	3.652	3.837	OVRFLW	0.717	0.56		980	0.038	0.033	0.026	0.042	0.054	0.031	0.749	0.955	1.052	0.075	0.081	0.07	1.556	1.614	1.868	0.158	0.181	0.129	2.824	3.285	3.48	#VALUE!	0.364
985	0.351	0.319	0.285	0.343	0.347	0.286	1.113	1.327	1.422	0.41	0.422	0.418	1.954	2.012	2.29	0.524	0.545	0.495	3.228	3.703	3.922	OVRFLW	0.722	0.562		985	0.038	0.034	0.026	0.042	0.055	0.031	0.764	0.974	1.072	0.076	0.083	0.072	1.585	1.644	1.902	0.161	0.184	0.131	2.871	3.336	3.565	#VALUE!	0.369
990	0.352	0.319	0.285	0.343	0.347	0.286	1.128	1.346	1.443	0.411	0.423	0.419	1.982	2.042	2.323	0.527	0.548	0.497	3.256	3.714	3.902	OVRFLW	0.727	0.565		990	0.039	0.034	0.026	0.042	0.055	0.031	0.779	0.993	1.093	0.077	0.084	0.073	1.613	1.674	1.935	0.164	0.187	0.133	2.899	3.347	3.545	#VALUE!	0.374
995	0.352	0.319	0.285	0.344	0.347	0.287	1.143	1.366	1.464	0.413	0.424	0.42	2.011	2.072	2.358	0.53	0.551	0.499	3.298	3.769	3.994	OVRFLW	0.732	0.567		995	0.039	0.034	0.026	0.043	0.055	0.032	0.794	1.013	1.114	0.079	0.085	0.074	1.642	1.704	1.97	0.167	0.19	0.135	2.941	3.402	3.637	#VALUE!	0.379
1000	0.352	0.319	0.285	0.344	0.348	0.287	1.159	1.385	1.486	0.414	0.426	0.421	2.038	2.101	2.392	0.533	0.554	0.501	3.324	3.761	3.969	OVRFLW	0.737	0.569		1000	0.039	0.034	0.026	0.043	0.056	0.032	0.81	1.032	1.136	0.08	0.087	0.075	1.669	1.733	2.004	0.17	0.193	0.137	2.967	3.394	3.612	#VALUE!	0.384
	AVG	AVG	AVG	AVG	Stdev	Stdev	Stdev	Stdev
	ON-0	ON-30	ON-1HR	ON	ON-0	ON-30	ON-1HR	ON
	0.033	0.992667	1.802	3.32433	0.00655744	0.166521	0.17784	0.328095
Exclude 1 of 3 for 1200	OFF-0	OFF-30	OFF-1HR	OFF	OFF-0	OFF-30	OFF-1HR	OFF
	0.0436667	0.0806667	0.166667	0.2995	0.0120139	0.00602771	0.0281484	0.119501
Div over free	0.755725	12.3058	10.812	11.0996
Stdev over free	0.25648	2.25985	2.11495	4.56224
% over free	0.755725	12.3058	10.812	11.0996
% Stdev over free	0.25648	2.25985	2.11495	4.56224
[truncated: 25 more columns]

## Sheet: Graphs
Graphs indicated an outlier in the OFF data, so checked with Dixon's Q test and excluded.
