# Supplementary material for: Self-assembled nanoparticle-enzyme aggregates enhance functional protein production in pure transcription-translation systems
Source: PLoS One. 2022 Mar 17;17(3):e0265274. doi: 10.1371/journal.pone.0265274 (PMC8929567; doi:10.1371/journal.pone.0265274)
Supplement: S1 Raw data — (ZIP) [file pone.0265274.s012.zip › sfGFP data.xlsx]

## Sheet: Data
sfGFP, raw data
			525 QD-100 nM-PURE-1x	525 QD-100 nM-PURE-1x	525 QD-100 nM-PURE-1x			525 QD-100 nM-Pure 0.5x	525 QD-100 nM-Pure 0.5x	525 QD-100 nM-Pure 0.5x			525 QD-100 nM-PURE-0.1x	525 QD-100 nM-PURE-0.1x	525 QD-100 nM-PURE-0.1x			525 QD-75 nM-PURE-1x	525 QD-75 nM-PURE-1x	525 QD-75 nM-PURE-1x			525 QD-75 nM-Pure 0.5x	525 QD-75 nM-Pure 0.5x	525 QD-75 nM-Pure 0.5x			525 QD-75 nM-PURE-0.1x	525 QD-75 nM-PURE-0.1x	525 QD-75 nM-PURE-0.1x			525 QD-50 nM-PURE-1x	525 QD-50 nM-PURE-1x	525 QD-50 nM-PURE-1x			525 QD-50 nM-Pure 0.5x	525 QD-50 nM-Pure 0.5x	525 QD-50 nM-Pure 0.5x			525 QD-50 nM-PURE-0.1x	525 QD-50 nM-PURE-0.1x	525 QD-50 nM-PURE-0.1x			525 QD-10 nM-PURE-1x	525 QD-10 nM-PURE-1x
Cycle Nr.	Time [s]	Temp. [°C]	A1	A2	A3	Average	Stdev	A4	A5	A6	Average	Stdev	A7	A8	A9	Average	Stdev	B1	B2	B3	Average	Stdev	B4	B5	B6	Average	Stdev	B7	B8	B9	Average	Stdev	C1	C2	C3	Average	Stdev	C4	C5	C6	Average	Stdev	C7	C8	C9	Average	Stdev	D1	D2
1	0	37.1	359	397	370	375.333	19.5533	395	415	407	405.667	10.0664	392	419	419	410	15.5885	194	199	193	195.333	3.21455	232	233	233	232.667	0.57735	244	234	264	247.333	15.2753	132	108	105	115	14.7986	138	152	139	143	7.81025	169	162	178	169.667	8.02081	4	5
2	102.087	36.7	343	366	358	355.667	11.6762	376	392	380	382.667	8.32666	380	394	397	390.333	9.07377	190	200	192	194	5.2915	213	220	214	215.667	3.78594	234	240	238	237.333	3.05505	124	99	107	110	12.7671	127	146	142	138.333	10.0167	165	170	179	171.333	7.0946	4	3
3	204.138	36.9	340	364	356	353.333	12.2202	370	367	379	372	6.245	375	402	397	391.333	14.3643	181	195	184	186.667	7.37111	217	205	215	212.333	6.4291	236	224	245	235	10.5357	115	114	104	111	6.08276	118	135	134	129	9.53939	163	178	165	168.667	8.14453	5	7
4	306.254	36.9	331	368	344	347.667	18.7705	365	377	371	371	6	398	398	378	391.333	11.547	173	191	182	182	9	203	214	213	210	6.08276	230	219	237	228.667	9.07377	125	102	99	108.667	14.2244	121	134	132	129	7	160	158	169	162.333	5.85947	11	8
5	408.339	36.7	344	350	354	349.333	5.03322	362	372	386	373.333	12.0554	361	379	387	375.667	13.3167	187	198	184	189.667	7.37111	210	210	200	206.667	5.7735	214	231	234	226.333	10.7858	131	111	109	117	12.1655	115	133	125	124.333	9.0185	162	163	168	164.333	3.21455	29	20
6	510.435	36.8	369	390	368	375.667	12.4231	362	370	374	368.667	6.1101	355	393	385	377.667	20.0333	231	213	203	215.667	14.1892	196	209	210	205	7.81025	234	224	230	229.333	5.03322	160	131	125	138.667	18.7172	124	127	124	125	1.73205	149	162	163	158	7.81025	58	42
7	612.531	36.9	432	435	427	431.333	4.04145	350	354	353	352.333	2.08167	375	381	369	375	6	269	256	235	253.333	17.1561	198	208	200	202	5.2915	209	211	229	216.333	11.0151	215	170	152	179	32.45	128	133	128	129.667	2.88675	144	158	167	156.333	11.5902	126	82
8	714.642	37	541	522	468	510.333	37.8726	359	369	356	361.333	6.80686	360	366	362	362.667	3.05505	374	332	294	333.333	40.0167	201	201	210	204	5.19615	216	210	230	218.667	10.2632	311	228	206	248.333	55.3745	114	131	128	124.333	9.07377	150	148	164	154	8.7178	212	157
9	816.714	36.7	679	639	586	634.667	46.6512	348	358	373	359.667	12.5831	372	382	364	372.667	9.0185	495	436	387	439.333	54.0771	196	217	208	207	10.5357	218	215	225	219.333	5.1316	430	316	294	346.667	73.0023	114	124	125	121	6.08276	146	157	164	155.667	9.07377	336	259
10	918.809	37	887	808	726	807	80.5047	362	358	364	361.333	3.05505	361	382	369	370.667	10.5987	674	598	512	594.667	81.0514	198	200	207	201.667	4.72582	219	218	231	222.667	7.23418	617	451	413	493.667	108.487	114	130	122	122	8	146	160	155	153.667	7.0946	514	413
11	1020.89	37	1126	1048	913	1029	107.764	349	349	363	353.667	8.0829	367	366	360	364.333	3.78594	941	815	685	813.667	128.005	200	205	214	206.333	7.0946	223	209	228	220	9.84886	852	647	539	679.333	158.985	118	127	125	123.333	4.72582	146	155	150	150.333	4.50925	758	600
12	1122.94	37.1	1416	1263	1123	1267.33	146.548	359	348	366	357.667	9.07377	372	381	385	379.333	6.65833	1229	1042	908	1059.67	161.228	207	209	211	209	2	223	218	227	222.667	4.50925	1114	886	750	916.667	183.928	121	127	124	124	3	151	150	169	156.667	10.6927	1060	873
13	1225.04	36.8	1745	1604	1412	1587	167.15	359	360	369	362.667	5.50757	374	384	378	378.667	5.03322	1549	1340	1175	1354.67	187.431	205	213	218	212	6.55744	229	226	226	227	1.73205	1455	1147	992	1198	235.676	123	123	129	125	3.4641	156	155	148	153	4.3589	1349	1142
14	1327.13	37	2075	1891	1702	1889.33	186.506	358	364	372	364.667	7.02377	375	380	366	373.667	7.0946	1934	1679	1489	1700.67	223.29	216	220	218	218	2	219	217	243	226.333	14.4684	1827	1491	1277	1531.67	277.246	128	139	130	132.333	5.85947	160	160	163	161	1.73205	1720	1488
15	1429.21	37.1	2522	2284	2045	2283.67	238.5	364	366	367	365.667	1.52753	365	374	377	372	6.245	2350	2082	1838	2090	256.094	215	230	229	224.667	8.3865	231	214	230	225	9.53939	2187	1788	1600	1858.33	299.754	137	150	147	144.667	6.80686	150	149	162	153.667	7.23418	2139	1874
16	1531.27	37	2887	2691	2485	2687.67	201.021	359	386	371	372	13.5277	365	380	378	374.333	8.14453	2770	2494	2258	2507.33	256.26	227	246	245	239.333	10.6927	223	219	234	225.333	7.76745	2631	2157	1902	2230	369.942	145	154	154	151	5.19615	150	158	156	154.667	4.16333	2571	2275
17	1633.35	36.9	3320	3082	2852	3084.67	234.011	378	385	375	379.333	5.1316	380	397	367	381.333	15.0444	3267	2968	2644	2959.67	311.584	254	261	277	264	11.7898	227	205	226	219.333	12.4231	3060	2553	2344	2652.33	368.191	162	176	169	169	7	156	155	158	156.333	1.52753	3035	2702
18	1735.42	37.1	3771	3572	3264	3535.67	255.445	405	397	391	397.667	7.02377	375	378	375	376	1.73205	3780	3471	3104	3451.67	338.414	285	287	289	287	2	220	214	226	220	6	3533	3011	2700	3081.33	420.93	186	198	178	187.333	10.0664	160	153	162	158.333	4.72582	3480	3133
19	1837.54	37.1	4161	4043	3712	3972	232.768	397	427	427	417	17.3205	364	395	376	378.333	15.6312	4306	3955	3552	3937.67	377.299	324	307	320	317	8.88819	228	213	226	222.333	8.14453	4002	3394	3148	3514.67	439.601	205	231	208	214.667	14.2244	148	162	152	154	7.2111	3940	3662
20	1939.87	36.8	4649	4483	4136	4422.67	261.768	420	416	432	422.667	8.32666	382	394	382	386	6.9282	4819	4471	4045	4445	387.654	346	335	373	351.333	19.5533	214	224	241	226.333	13.6504	4569	3871	3576	4005.33	509.947	234	246	242	240.667	6.1101	168	158	164	163.333	5.03322	4470	4147
21	2042.18	36.9	5055	4950	4619	4874.67	227.553	448	461	453	454	6.55744	378	388	375	380.333	6.80686	5425	5016	4560	5000.33	432.713	392	382	393	389	6.08276	214	209	238	220.333	15.5027	5154	4311	4036	4500.33	582.552	275	299	284	286	12.1244	143	157	172	157.333	14.5029	4910	4639
22	2144.55	37.1	5517	5426	5060	5334.33	241.897	451	491	493	478.333	23.6925	372	387	398	385.667	13.0512	5863	5548	5066	5492.33	401.405	457	455	461	457.667	3.05505	219	231	237	229	9.16515	5652	4829	4424	4968.33	625.745	319	334	328	327	7.54983	168	165	167	166.667	1.52753	5431	5114
23	2246.9	37.2	5926	5909	5588	5807.67	190.427	496	522	496	504.667	15.0111	372	393	383	382.667	10.504	6422	6145	5570	6045.67	434.599	494	496	507	499	7	222	230	235	229	6.55744	6201	5211	4907	5439.67	676.628	350	385	375	370	18.0278	155	155	161	157	3.4641	5921	5639
24	2349.16	36.8	6339	6401	6029	6256.33	199.302	544	558	538	546.667	10.2632	376	381	373	376.667	4.04145	6956	6643	6034	6544.33	468.852	553	555	568	558.667	8.14453	235	213	233	227	12.1655	6745	5623	5306	5891.33	756.097	416	457	409	427.333	25.9294	150	156	163	156.333	6.50641	6405	6112
25	2451.24	37.1	6833	6799	6414	6682	232.717	560	607	612	593	28.688	368	392	393	384.333	14.1539	7493	7190	6542	7075	485.818	609	611	616	612	3.60555	225	212	238	225	13	7229	6102	5794	6375	755.449	459	508	475	480.667	24.9867	159	157	160	158.667	1.52753	6861	6548
26	2553.32	37.1	7204	7168	6881	7084.33	177.009	618	653	646	639	18.5203	378	399	383	386.667	10.9697	7954	7724	7098	7592	443.003	685	699	694	692.667	7.0946	228	218	242	229.333	12.0554	7746	6528	6191	6821.67	818.038	489	558	554	533.667	38.7341	158	171	161	163.333	6.80686	7339	7103
27	2655.4	37.1	7607	7692	7337	7545.33	185.36	658	695	696	683	21.6564	382	390	381	384.333	4.93288	8490	8185	7612	8095.67	445.765	752	749	776	759	14.7986	213	218	244	225	16.6433	8289	7017	6654	7320	858.582	566	622	586	591.333	28.3784	156	161	162	159.667	3.21455	7853	7542
28	2757.5	36.8	7934	8186	7840	7986.67	178.912	700	758	726	728	29.0517	386	395	385	388.667	5.50757	9060	8738	8053	8617	514.289	818	834	832	828	8.7178	230	215	241	228.667	13.0512	8798	7407	7059	7754.67	920.155	608	702	659	656.333	47.0567	155	158	156	156.333	1.52753	8205	7963
29	2859.6	37	8388	8556	8203	8382.33	176.568	754	812	780	782	29.0517	376	377	388	380.333	6.65833	9429	9296	8544	9089.67	477.217	882	871	894	882.333	11.5036	216	235	242	231	13.4536	9269	7813	7465	8182.33	957.032	682	786	719	729	52.7162	159	163	157	159.667	3.05505	8728	8435
30	2961.7	37.1	8759	8990	8709	8819.33	149.901	798	853	864	838.333	35.3601	381	383	377	380.333	3.05505	9995	9786	9036	9605.67	504.292	971	961	945	959	13.1149	232	221	240	231	9.53939	9779	8219	7870	8622.67	1016.5	763	827	769	786.333	35.3459	159	157	169	161.667	6.4291	9179	8869
31	3063.76	37	9181	9400	9039	9206.67	181.864	841	906	916	887.667	40.7226	382	401	370	384.333	15.6312	10347	10250	9489	10028.7	469.875	1027	1015	1039	1027	12	226	230	242	232.667	8.32666	10226	8599	8260	9028.33	1050.97	811	891	854	852	40.0375	154	167	169	163.333	8.14453	9604	9386
32	3165.84	36.9	9441	9805	9429	9558.33	213.704	916	953	965	944.667	25.5408	383	389	391	387.667	4.16333	10990	10716	9998	10568	512.293	1093	1104	1113	1103.33	10.0167	232	220	239	230.333	9.60902	10623	9043	8621	9429	1055.34	866	975	929	923.333	54.7205	155	176	169	166.667	10.6927	10027	9765
33	3267.95	37.1	9825	10073	9758	9885.33	165.941	955	1012	1026	997.667	37.6076	372	413	374	386.333	23.1157	11340	11087	10401	10942.7	485.854	1163	1165	1176	1168	7	228	212	239	226.333	13.5769	11077	9320	9059	9818.67	1097.53	934	1077	950	987	78.3518	163	161	168	164	3.60555	10480	10185
34	3370.03	37.1	10078	10517	10082	10225.7	252.31	1001	1072	1087	1053.33	45.9384	371	395	381	382.333	12.0554	11743	11692	10839	11424.7	507.843	1226	1262	1287	1258.33	30.6649	236	212	245	231	17.0587	11592	9679	9412	10227.7	1189.07	990	1146	1044	1060	79.2212	165	167	173	168.333	4.16333	10726	10591
35	3472.1	36.8	10420	10854	10497	10590.3	231.565	1050	1135	1136	1107	49.366	380	376	383	379.667	3.51188	12229	12030	11321	11860	477.275	1327	1340	1347	1338	10.1489	232	220	251	234.333	15.6312	11906	10049	9803	10586	1149.75	1078	1239	1124	1147	82.9277	153	155	163	157	5.2915	11178	11002
36	3574.19	37	10782	11148	10910	10946.7	185.735	1119	1178	1205	1167.33	43.9811	387	378	400	388.333	11.0604	12671	12484	11725	12293.3	500.993	1373	1415	1383	1390.33	21.9393	226	224	234	228	5.2915	12339	10424	10112	10958.3	1205.83	1126	1305	1185	1205.33	91.2159	163	158	173	164.667	7.63763	11533	11394
37	3676.37	37.1	11035	11553	11235	11274.3	261.23	1219	1256	1233	1236	18.6815	392	395	397	394.667	2.51661	13019	12923	12065	12669	525.277	1474	1509	1459	1480.67	25.658	233	216	234	227.667	10.116	12776	10705	10379	11286.7	1300.06	1228	1380	1219	1275.67	90.4673	166	158	162	162	4	11829	11677
38	3778.46	37.1	11318	11759	11542	11539.7	220.509	1245	1324	1306	1291.67	41.4045	379	402	388	389.667	11.5902	13457	13367	12442	13088.7	561.835	1512	1572	1589	1557.67	40.4516	228	236	255	239.667	13.8684	13179	11128	10746	11684.3	1308.44	1278	1424	1342	1348	73.1847	160	156	166	160.667	5.03322	12260	12010
39	3880.7	36.8	11623	12084	11857	11854.7	230.509	1295	1388	1361	1348	47.8435	380	404	403	395.667	13.5769	13777	13788	12927	13497.3	493.954	1598	1637	1614	1616.33	19.6044	233	227	249	236.333	11.3725	13521	11432	10997	11983.3	1349.3	1325	1510	1397	1410.67	93.2541	168	166	169	167.667	1.52753	12675	12451
40	3983.04	37.1	11896	12489	12194	12193	296.501	1341	1417	1430	1396	48.0729	393	380	391	388	7	14195	14174	13251	13873.3	539.059	1660	1755	1745	1720	52.2015	234	230	246	236.667	8.32666	13882	11680	11369	12310.3	1369.96	1402	1595	1480	1492.33	97.0893	171	158	159	162.667	7.23418	12920	12805
41	4085.49	37.1	12083	12779	12486	12449.3	349.446	1422	1526	1528	1492	60.63	382	385	392	386.333	5.1316	14594	14576	13632	14267.3	550.288	1735	1808	1796	1779.67	39.145	230	232	240	234	5.2915	14254	11972	11711	12645.7	1398.96	1459	1664	1523	1548.67	104.882	163	162	169	164.667	3.78594	13196	13091
42	4187.89	37.1	12422	13075	12735	12744	326.593	1474	1561	1553	1529.33	48.0867	382	394	392	389.333	6.4291	14980	14907	13984	14623.7	555.169	1776	1858	1864	1832.67	49.1664	234	216	234	228	10.3923	14569	12314	11932	12938.3	1425.06	1534	1723	1616	1624.33	94.7752	158	157	173	162.667	8.96289	13666	13495
43	4290.34	36.8	12570	13302	13014	12962	368.76	1522	1651	1636	1603	70.5479	384	391	375	383.333	8.02081	15276	15291	14250	14939	596.739	1886	1945	1953	1928	36.5923	236	233	240	236.333	3.51188	14893	12498	12319	13236.7	1437.22	1604	1788	1657	1683	94.7154	165	164	162	163.667	1.52753	13844	13719
44	4392.76	37.1	12856	13394	13264	13171.3	280.716	1602	1682	1664	1649.33	41.9682	383	397	386	388.667	7.37111	15682	15630	14690	15334	558.326	1932	1985	1995	1970.67	33.8575	230	225	244	233	9.84886	15255	12776	12525	13518.7	1508.94	1691	1892	1768	1783.67	101.412	160	164	167	163.667	3.51188	14127	13991
45	4494.9	37.1	13130	13801	13582	13504.3	342.176	1649	1730	1756	1711.67	55.8062	377	391	390	386	7.81025	16020	15935	15034	15663	546.385	2023	2071	2096	2063.33	37.099	224	225	244	231	11.2694	15473	13025	12848	13782	1467.12	1749	1979	1834	1854	116.297	159	163	176	166	8.88819	14453	14319
46	4597.01	36.8	13302	13956	13843	13700.3	349.563	1712	1763	1762	1745.67	29.1605	381	390	400	390.333	9.50438	16321	16315	15280	15972	599.297	2069	2147	2145	2120.33	44.4672	230	230	247	235.667	9.81495	15808	13313	13105	14075.3	1504.13	1788	2014	1872	1891.33	114.234	171	163	166	166.667	4.04145	14648	14531
47	4699.1	37.1	13522	14257	14229	14002.7	416.505	1716	1853	1822	1797	71.8401	381	412	407	400	16.6433	16558	16737	15597	16297.3	613.074	2116	2210	2234	2186.67	62.3645	227	235	239	233.667	6.1101	16153	13549	13458	14386.7	1530.37	1889	2105	1933	1975.67	114.146	155	165	168	162.667	6.80686	14935	14946
48	4801.2	37.1	13731	14507	14327	14188.3	406.159	1809	1900	1919	1876	58.7963	372	396	388	385.333	12.2202	17061	16922	15959	16647.3	600.152	2233	2300	2277	2270	34.0441	230	242	248	240	9.16515	16358	13805	13687	14616.7	1509.19	1941	2185	2016	2047.33	124.981	172	166	164	167.333	4.16333	15252	15242
49	4903.27	37.1	14006	14646	14599	14417	356.711	1826	1931	1952	1903	67.5056	399	385	398	394	7.81025	17265	17229	16424	16972.7	475.5	2292	2382	2340	2338	45.0333	226	233	246	235	10.1489	16699	14015	13802	14838.7	1614.61	1991	2277	2055	2107.67	150.098	161	170	173	168	6.245	15355	15336
50	5005.35	36.8	14046	15018	14788	14617.3	507.978	1901	2019	2025	1981.67	69.9238	387	397	385	389.667	6.4291	17454	17609	16464	17175.7	621.175	2333	2433	2415	2393.67	53.3042	236	221	247	234.667	13.0512	16910	14255	14022	15062.3	1604.36	2041	2278	2121	2146.67	120.567	167	164	176	169	6.245	15697	15590
51	5107.47	37.1	14327	15154	14922	14801	426.571	1921	2064	2052	2012.33	79.3242	390	399	391	393.333	4.93288	17879	17857	16872	17536	575.146	2378	2502	2463	2447.67	63.4061	242	225	251	239.333	13.2035	17146	14415	14289	15283.3	1614.35	2104	2367	2217	2229.33	131.933	171	175	164	170	5.56776	15907	15973
52	5209.55	37.1	14386	15365	15191	14980.7	522.293	1980	2097	2145	2074	84.8705	382	401	390	391	9.53939	18122	18240	17138	17833.3	605.06	2436	2581	2556	2524.33	77.5134	233	228	231	230.667	2.51661	17415	14590	14553	15519.3	1641.8	2126	2460	2333	2306.33	168.589	169	159	167	165	5.2915	16240	16197
53	5311.64	37.2	14685	15610	15408	15234.3	486.34	2056	2115	2182	2117.67	63.0423	392	406	383	393.667	11.5902	18298	18387	17398	18027.7	547.12	2539	2599	2649	2595.67	55.0757	231	228	241	233.333	6.80686	17721	14875	14764	15786.7	1676.1	2220	2496	2393	2369.67	139.472	162	160	170	164	5.2915	16375	16401
54	5413.8	36.8	14753	15713	15475	15313.7	499.921	2096	2193	2199	2162.67	57.8129	392	403	405	400	7	18635	18731	17685	18350.3	578.191	2576	2692	2704	2657.33	70.6918	229	230	252	237	13	17890	15093	15039	16007.3	1630.66	2273	2568	2386	2409	148.839	168	164	169	167	2.64575	16588	16443
55	5516.22	37.1	14978	15972	15898	15616	553.762	2181	2280	2299	2253.33	63.3588	394	411	394	399.667	9.81495	18827	18957	17964	18582.7	539.709	2614	2772	2765	2717	89.2693	236	235	243	238	4.3589	18096	15390	15173	16219.7	1628.57	2357	2651	2480	2496	147.652	162	169	168	166.333	3.78594	16813	16755
56	5618.5	37.1	15120	16203	15975	15766	570.949	2197	2297	2334	2276	70.8731	394	398	377	389.667	11.1505	19059	19317	18306	18894	525.308	2732	2848	2830	2803.33	62.4286	240	217	252	236.333	17.7858	18331	15460	15433	16408	1665.42	2407	2706	2517	2543.33	151.229	168	174	165	169	4.58258	17048	16903
57	5720.87	36.9	15264	16312	16193	15923	573.804	2246	2342	2317	2301.67	49.8029	385	401	404	396.667	10.2144	19276	19569	18396	19080.3	610.489	2778	2891	2883	2850.67	63.0582	229	216	242	229	13	18563	15583	15556	16567.3	1728.35	2474	2787	2586	2615.67	158.595	171	161	168	166.667	5.1316	17222	17192
58	5823.26	37.1	15459	16434	16323	16072	533.767	2275	2437	2419	2377	88.7919	386	394	390	390	4	19702	19846	18592	19380	686.216	2855	2965	2936	2918.67	57.0117	244	240	250	244.667	5.03322	18814	15797	15700	16770.3	1770.53	2506	2854	2638	2666	175.682	161	165	163	163	2	17451	17396
59	5925.69	37.1	15591	16692	16489	16257.3	585.92	2276	2487	2441	2401.33	110.952	374	396	389	386.333	11.2398	19911	20146	18997	19684.7	607.018	2852	2982	2995	2943	79.0759	227	230	241	232.667	7.37111	19107	15980	15892	16993	1831.31	2582	2920	2704	2735.33	171.165	163	170	178	170.333	7.50555	17569	17558
60	6028.15	37.1	15874	16911	16672	16485.7	543.031	2394	2483	2516	2464.33	63.1057	398	409	410	405.667	6.65833	20061	20330	19141	19844	623.496	2924	3066	3054	3014.67	78.7485	240	226	254	240	14	19166	16233	16128	17175.7	1724.48	2613	2982	2761	2785.33	185.7	168	167	170	168.333	1.52753	17816	17758
61	6130.48	36.8	15906	16939	16797	16547.3	559.931	2396	2542	2573	2503.67	94.5216	385	405	403	397.667	11.0151	20296	20600	19380	20092	635.069	3015	3135	3124	3091.33	66.335	238	227	248	237.667	10.504	19330	16291	16270	17297	1760.66	2646	3056	2775	2825.67	209.643	166	170	171	169	2.64575	18047	17908
62	6232.79	37.1	16000	17161	16967	16709.3	621.912	2450	2593	2582	2541.67	79.576	387	405	405	399	10.3923	20484	20727	19503	20238	648.021	3076	3223	3218	3172.33	83.4646	232	227	242	233.667	7.63763	19494	16493	16400	17462.3	1760.09	2680	3108	2893	2893.67	214.001	165	159	165	163	3.4641	18033	18067
63	6335.14	37.1	16129	17294	17119	16847.3	628.218	2478	2624	2664	2588.67	97.9047	388	400	396	394.667	6.1101	20652	20878	19789	20439.7	574.712	3100	3279	3229	3202.67	92.3598	238	242	237	239	2.64575	19691	16640	16629	17653.3	1764.68	2763	3129	2954	2948.67	183.058	171	173	158	167.333	8.14453	18332	18261
64	6437.45	37.1	16207	17399	17280	16962	656.551	2547	2669	2730	2648.67	93.179	391	391	399	393.667	4.6188	20919	21143	20007	20689.7	601.722	3175	3267	3345	3262.33	85.096	234	226	260	240	17.7764	19171	16777	16821	17589.7	1369.65	2856	3198	3024	3026	171.009	158	167	169	164.667	5.85947	18543	18430
65	6539.75	37	16413	17618	17446	17159	651.754	2590	2758	2685	2677.67	84.2397	406	403	392	400.333	7.37111	21062	21375	20088	20841.7	671.195	3261	3351	3347	3319.67	50.8462	240	227	256	241	14.5258	20095	17038	16941	18024.7	1793.62	2871	3232	3015	3039.33	181.726	161	169	175	168.333	7.02377	18655	18623
66	6642.11	37.1	16509	17686	17482	17225.7	628.977	2623	2738	2783	2714.67	82.5126	389	401	407	399	9.16515	21239	21610	20447	21098.7	594.064	3295	3433	3432	3386.67	79.3872	237	235	253	241.667	9.86577	20182	16905	16957	18014.7	1877.15	2942	3330	3091	3121	195.732	160	173	174	169	7.81025	18869	18865
67	6744.42	37.1	16620	17773	17738	17377	655.815	2630	2796	2834	2753.33	108.487	387	385	388	386.667	1.52753	21452	21815	20557	21274.7	647.477	3330	3525	3458	3437.67	99.0774	233	234	252	239.667	10.6927	20283	17187	17048	18172.7	1828.92	2993	3436	3163	3197.33	223.487	161	164	171	165.333	5.1316	19016	18905
68	6846.85	36.8	16715	17912	17873	17500	680.11	2660	2830	2853	2781	105.418	397	404	390	397	7	21488	21960	20745	21397.7	612.516	3365	3534	3531	3476.67	96.7178	225	243	252	240	13.7477	20471	17371	17305	18382.3	1809.14	3042	3453	3212	3235.67	206.52	159	167	178	168	9.53939	19125	18985
69	6949.25	37	16977	17954	17886	17605.7	545.502	2740	2891	2887	2839.33	86.0484	395	402	394	397	4.3589	21829	22078	20838	21581.7	655.958	3427	3588	3607	3540.67	98.8956	234	216	252	234	18	20703	17530	17433	18555.3	1860.57	3097	3500	3276	3291	201.918	165	168	178	170.333	6.80686	19168	19190
70	7051.6	37.1	16952	18071	18099	17707.3	654.288	2786	2912	2941	2879.67	82.4035	387	396	402	395	7.54983	21928	22348	21065	21780.3	654.123	3475	3667	3641	3594.33	104.16	239	235	249	241	7.2111	20807	17470	17578	18618.3	1896.21	3173	3535	3286	3331.33	185.209	169	167	177	171	5.2915	19317	19402
71	7154	37.1	17028	18111	18230	17789.7	662.301	2807	2962	2977	2915.33	94.1187	379	400	395	391.333	10.9697	22134	22457	21173	21921.3	667.895	3509	3702	3690	3633.67	108.131	237	232	239	236	3.60555	20800	17644	17665	18703	1816.09	3228	3547	3362	3379	160.178	168	172	179	173	5.56776	19521	19450
72	7256.38	36.8	17103	18363	18298	17921.3	709.442	2808	3021	3018	2949	122.119	390	402	411	401	10.5357	22143	22565	21337	22015	623.926	3565	3712	3706	3661	83.1925	239	230	233	234	4.58258	20999	17697	17789	18828.3	1880.42	3210	3636	3386	3410.67	214.069	168	170	166	168	2	19628	19476
73	7358.7	37	17135	18429	18417	17993.7	743.651	2862	3053	2993	2969.33	97.6746	396	418	398	404	12.1655	22341	22741	21515	22199	625.214	3641	3755	3787	3727.67	76.742	237	223	254	238	15.5242	21179	17976	17948	19034.3	1857.39	3295	3708	3438	3480.33	209.729	162	163	170	165	4.3589	19578	19717
74	7461.08	37.1	17221	18529	18477	18075.7	740.62	2870	3059	3059	2996	109.119	382	407	411	400	15.7162	22664	22912	21716	22430.7	631.219	3683	3857	3829	3789.67	93.4309	236	239	255	243.333	10.2144	21362	17971	17983	19105.3	1954.34	3348	3783	3505	3545.33	220.287	168	163	175	168.667	6.02771	19808	19709
75	7563.45	36.9	17295	18656	18641	18197.3	781.48	2958	3117	3103	3059.33	88.036	386	402	396	394.667	8.0829	22711	23002	21788	22500.3	633.825	3743	3890	3892	3841.67	85.4537	249	240	246	245	4.58258	21411	18128	18184	19241	1879.48	3349	3865	3568	3594	258.981	165	172	179	172	7	19894	19908
76	7665.61	36.9	17478	18744	18769	18330.3	738.248	2976	3145	3127	3082.67	92.8134	397	411	407	405	7.2111	22870	23034	22007	22637	551.724	3745	3966	3882	3864.33	111.554	235	235	245	238.333	5.7735	21388	18076	18136	19200	1895.1	3397	3882	3561	3613.33	246.699	170	175	164	169.667	5.50757	19885	20095
77	7767.69	37	17560	18809	18756	18375	706.308	3009	3208	3199	3138.67	112.385	385	407	389	393.667	11.7189	22821	23276	22120	22739	582.346	3787	3947	3959	3897.67	96.0278	241	234	244	239.667	5.1316	21629	18167	18255	19350.3	1973.87	3480	3954	3649	3694.33	240.23	167	174	167	169.333	4.04145	20118	20019
78	7869.79	37.1	17592	18974	18857	18474.3	766.359	3075	3213	3193	3160.33	74.5743	398	403	401	400.667	2.51661	23055	23448	22289	22930.7	589.419	3869	4069	4041	3993	108.296	244	232	254	243.333	11.0151	21700	18422	18505	19542.3	1869.05	3533	3950	3753	3745.33	208.606	176	170	173	173	3	20285	20283
79	7971.89	36.8	17675	19008	18848	18510.3	727.83	3088	3240	3264	3197.33	95.4428	411	410	396	405.667	8.3865	23126	23651	22224	23000.3	721.752	3881	4102	4121	4034.67	133.418	244	230	243	239	7.81025	21873	18602	18484	19653	1923.48	3570	4050	3775	3798.33	240.849	159	168	162	163	4.58258	20259	20328
80	8073.97	37	17686	19107	19022	18605	797.011	3077	3274	3275	3208.67	114.028	376	415	388	393	19.975	23225	23543	22386	23051.3	597.731	3960	4165	4145	4090	113.027	234	232	245	237	7	21937	18523	18617	19692.3	1944.51	3623	4061	3767	3817	223.24	153	168	170	163.667	9.29157	20249	20398
81	8176.06	37.1	17734	19169	19176	18693	830.526	3143	3285	3340	3256	101.651	391	393	393	392.333	1.1547	23439	23752	22632	23274.3	577.872	4007	4214	4148	4123	105.74	225	231	251	235.667	13.6137	21971	18711	18873	19851.7	1837.18	3608	4145	3847	3866.67	269.04	174	163	164	167	6.08276	20460	20531
82	8278.16	37.1	17962	19121	19150	18744.3	677.676	3202	3351	3366	3306.33	90.6661	389	406	401	398.667	8.73689	23582	23818	22708	23369.3	584.761	4080	4187	4204	4157	67.2235	239	231	250	240	9.53939	22051	18731	18780	19854	1902.82	3668	4161	3876	3901.67	247.5	165	162	177	168	7.93725	20622	20543
83	8380.27	36.8	17937	19175	19263	18791.7	741.47	3235	3357	3383	3325	79.019	385	400	394	393	7.54983	23542	23933	22796	23423.7	577.663	4088	4269	4263	4206.67	102.812	225	236	262	241	19	22158	18861	18930	19983	1883.92	3647	4190	3886	3907.67	272.148	169	162	176	169	7	20591	20708
84	8482.38	37	17909	19274	19300	18827.7	795.695	3216	3410	3411	3345.67	112.296	401	403	396	400	3.60555	23565	23935	22820	23440	567.913	4135	4330	4305	4256.67	106.105	241	230	253	241.333	11.5036	22381	18939	19082	20134	1947.27	3704	4227	3986	3972.33	261.768	168	168	169	168.333	0.57735	20666	20746
85	8584.48	37.1	17922	19416	19430	18922.7	866.631	3222	3415	3433	3356.67	116.972	394	395	393	394	1	23617	24062	22833	23504	622.244	4189	4334	4330	4284.33	82.5853	236	240	248	241.333	6.1101	22418	19011	19062	20163.7	1952.48	3758	4272	4020	4016.67	257.016	166	178	176	173.333	6.4291	20797	20839
86	8686.56	37.1	18068	19382	19392	18947.3	761.541	3258	3407	3455	3373.33	102.725	401	408	409	406	4.3589	23761	24191	22889	23613.7	663.386	4177	4438	4381	4332	137.226	247	233	252	244	9.84886	22502	19057	19057	20205.3	1988.97	3800	4349	4059	4069.33	274.646	172	161	172	168.333	6.35085	20952	20829
87	8788.85	36.9	18184	19568	19534	19095.3	789.421	3327	3499	3481	3435.67	94.5375	392	407	400	399.667	7.50555	23727	24131	22995	23617.7	575.838	4245	4497	4434	4392	131.145	236	237	250	241	7.81025	22409	19108	19307	20274.7	1851.06	3821	4360	4147	4109.33	271.467	171	169	176	172	3.60555	20860	20994
88	8891.21	37.1	18228	19521	19612	19120.3	774.122	3300	3526	3579	3468.33	148.17	402	402	403	402.333	0.57735	23855	24241	23043	23713	611.493	4307	4548	4512	4455.67	130.001	234	235	251	240	9.53939	22555	19172	19303	20343.3	1916.48	3884	4391	4165	4146.67	253.997	169	159	176	168	8.544	21086	21007
89	8993.61	37.1	18210	19662	19626	19166	828.116	3359	3545	3592	3498.67	123.217	401	399	382	394	10.4403	23837	24238	23180	23751.7	534.137	4292	4506	4522	4440	128.421	241	231	255	242.333	12.0554	22648	19196	19225	20356.3	1984.69	3948	4492	4219	4219.67	272.001	164	164	171	166.333	4.04145	21009	21134
90	9095.86	36.8	18268	19655	19650	19191	799.345	3359	3597	3618	3524.67	143.855	404	402	400	402	2	24141	24493	23211	23948.3	662.36	4363	4610	4550	4507.67	128.827	243	230	253	242	11.5326	22769	19373	19263	20468.3	1993.19	3980	4471	4220	4223.67	245.521	168	168	167	167.667	0.57735	21022	21153
91	9197.94	36.9	18232	19604	19682	19172.7	815.574	3440	3632	3639	3570.33	112.926	395	419	409	407.667	12.0554	23853	24440	23265	23852.7	587.5	4408	4606	4576	4530	106.715	233	238	249	240	8.18535	22768	19372	19278	20472.7	1988.37	4007	4568	4250	4275	281.334	172	165	171	169.333	3.78594	21082	21157
92	9300.01	37.1	18252	19718	19814	19261.3	875.425	3434	3613	3598	3548.33	99.2992	384	411	407	400.667	14.5717	23947	24435	23322	23901.3	557.904	4452	4588	4630	4556.67	93.0448	245	222	256	241	17.3494	22879	19420	19559	20619.3	1958.16	4044	4599	4340	4327.67	277.705	175	171	170	172	2.64575	21237	21265
93	9402.13	37.1	18346	19755	19877	19326	850.894	3485	3651	3632	3589.33	90.8534	396	406	404	402	5.2915	24202	24478	23357	24012.3	584.072	4469	4729	4709	4635.67	144.684	239	234	256	243	11.5326	23043	19442	19507	20664	2060.53	4079	4669	4321	4356.33	296.583	172	170	171	171	1	21235	21343
94	9504.24	36.8	18473	19810	19767	19350	759.809	3510	3696	3722	3642.67	115.626	402	406	416	408	7.2111	24012	24674	23390	24025.3	642.104	4572	4713	4674	4653	72.808	249	233	254	245.333	10.9697	22898	19516	19549	20654.3	1943.14	4143	4646	4387	4392	251.537	176	163	170	169.667	6.50641	21300	21332
95	9606.33	37	18492	19827	19807	19375.3	765.054	3452	3724	3715	3630.33	154.507	394	406	399	399.667	6.02771	24132	24636	23367	24045	638.958	4544	4747	4792	4694.33	132.122	232	239	252	241	10.1489	22991	19486	19688	20721.7	1967.89	4165	4741	4380	4428.67	291.068	166	179	173	172.667	6.50641	21404	21407
96	9708.44	37.1	18537	19896	19880	19437.7	780.041	3553	3700	3742	3665	99.2421	399	399	401	399.667	1.1547	24278	24641	23400	24106.3	638.061	4586	4841	4778	4735	132.827	239	236	256	243.667	10.7858	23002	19539	19725	20755.3	1947.89	4198	4790	4416	4468	299.406	175	171	180	175.333	4.50925	21369	21500
97	9810.55	37.1	18562	19911	19872	19448.3	767.835	3549	3673	3745	3655.67	99.143	405	420	395	406.667	12.5831	24199	24668	23466	24111	605.813	4587	4858	4770	4738.33	138.247	246	237	263	248.667	13.2035	22974	19667	19830	20823.7	1864.03	4212	4785	4495	4497.33	286.507	163	173	168	168	5	21527	21361
98	9912.66	36.9	18579	19907	20017	19501	800.367	3591	3779	3852	3740.67	134.656	394	407	410	403.667	8.5049	24259	24830	23505	24198	664.603	4665	4915	4847	4809	129.259	239	237	263	246.333	14.4684	23129	19544	19816	20829.7	1995.92	4253	4845	4529	4542.33	296.225	167	170	173	170	3	21471	21611
99	10014.7	37	18609	19995	20018	19540.7	806.929	3638	3818	3862	3772.67	118.682	397	409	384	396.667	12.5033	24247	24863	23603	24237.7	630.052	4727	4949	4886	4854	114.407	239	235	253	242.333	9.45163	23161	19703	19923	20929	1936.1	4301	4884	4571	4585.33	291.764	172	166	171	169.667	3.21455	21455	21544
100	10116.8	37.1	18611	20039	19962	19537.3	803.152	3640	3806	3875	3773.67	120.79	387	404	398	396.333	8.62168	24279	24936	23578	24264.3	679.119	4694	4938	4961	4864.33	147.961	241	238	262	247	13.0767	23229	19811	19809	20949.7	1973.96	4299	4887	4584	4590	294.046	170	174	174	172.667	2.3094	21477	21664
101	10218.9	37.1	18541	20029	20027	19532.3	858.52	3655	3821	3834	3770	99.8048	409	397	386	397.333	11.5036	24417	24751	23703	24290.3	535.359	4798	4946	4932	4892	81.7068	246	241	254	247	6.55744	23319	19763	19902	20994.7	2014.13	4346	4869	4604	4606.33	261.508	162	182	178	174	10.583	21395	21588
102	10321.1	36.9	18646	20040	20081	19589	816.919	3627	3867	3890	3794.67	145.658	407	404	406	405.667	1.52753	24365	24836	23633	24278	606.2	4780	5040	4996	4938.67	139.159	251	239	254	248	7.93725	23297	19896	19927	21040	1954.68	4411	4972	4677	4686.67	280.625	168	164	171	167.667	3.51188	21605	21676
103	10423.3	37.1	18592	20026	20163	19593.7	870.169	3705	3907	3915	3842.33	119.001	390	420	402	404	15.0997	24342	24800	23647	24263	580.545	4792	5064	5027	4961	147.523	242	233	250	241.667	8.5049	23338	19776	19970	21028	2002.87	4453	5023	4691	4722.33	286.289	169	164	180	171	8.18535	21521	21714
104	10525.7	37.1	18692	20122	20073	19629	811.836	3684	3955	3962	3867	158.521	391	412	406	403	10.8167	24328	24815	23615	24252.7	603.537	4805	5055	5050	4970	142.916	242	229	246	239	8.88819	23348	19767	19890	21001.7	2032.91	4462	5073	4691	4742	308.676	171	171	161	167.667	5.7735	21685	21715
105	10628	36.8	18796	20123	20074	19664.3	752.398	3732	3912	3934	3859.33	110.821	399	416	403	406	8.88819	24393	24741	23636	24256.7	564.975	4881	5108	5092	5027	126.693	247	242	262	250.333	10.4083	23268	19881	20101	21083.3	1895.17	4492	5166	4785	4814.33	337.956	164	166	179	169.667	8.14453	21561	21622
106	10730.3	36.9	18699	19941	20157	19599	786.87	3770	3902	3920	3864	81.9024	398	415	400	404.333	9.29157	24385	24887	23705	24325.7	593.23	4928	5193	5135	5085.33	139.307	246	234	264	248	15.0997	23257	19799	19990	21015.3	1943.69	4514	5164	4795	4824.33	325.991	168	174	173	171.667	3.21455	21578	21748
107	10832.6	37.1	18750	20098	20111	19653	782.048	3757	3957	3967	3893.67	118.462	396	408	395	399.667	7.23418	24456	24779	23686	24307	561.527	4906	5179	5177	5087.33	157.042	246	233	255	244.667	11.0604	23451	19819	19965	21078.3	2056.09	4482	5133	4808	4807.67	325.5	165	171	185	173.667	10.2632	21597	21623
108	10934.8	37.1	18778	20106	20131	19671.7	774.039	3755	3976	3985	3905.33	130.27	396	411	397	401.333	8.3865	24388	24723	23788	24299.7	473.718	4964	5172	5196	5110.67	127.583	248	241	248	245.667	4.04145	23253	19893	20033	21059.7	1900.77	4513	5139	4825	4825.67	313.001	173	176	175	174.667	1.52753	21590	21732
109	11036.9	36.8	18738	20064	20112	19638	779.792	3793	3944	3973	3903.33	96.6454	397	397	401	398.333	2.3094	24288	24906	23656	24283.3	625.013	5027	5226	5218	5157	112.654	242	224	264	243.333	20.0333	23415	19942	20022	21126.3	1982.45	4574	5165	4869	4869.33	295.5	171	180	176	175.667	4.50925	21561	21714
110	11139	37	18767	20111	20166	19681.3	792.313	3788	4052	4039	3959.67	148.81	392	412	406	403.333	10.2632	24373	24846	23629	24282.7	613.508	5043	5314	5223	5193.33	137.914	232	242	240	238	5.2915	23380	19805	20122	21102.3	1978.88	4572	5254	4899	4908.33	341.096	161	171	181	171	10	21665	21854
111	11241	37.1	18739	20063	20265	19689	828.9	3842	4037	4016	3965	107.037	393	416	405	404.667	11.5036	24436	24894	23724	24351.3	589.577	5015	5318	5243	5192	157.807	254	241	247	247.333	6.50641	23466	20026	20103	21198.3	1964.23	4635	5303	4947	4961.67	334.241	176	168	178	174	5.2915	21706	21792
112	11343.1	37.1	18841	20102	20125	19689.3	734.768	3838	4049	4072	3986.33	128.974	389	403	391	394.333	7.57188	24529	24829	23671	24343	600.989	5030	5298	5310	5212.67	158.308	249	247	248	248	1	23536	19980	20163	21226.3	2002.32	4636	5337	5013	4995.33	350.834	169	178	173	173.333	4.50925	21730	21850
113	11445.2	36.9	18758	20241	20240	19746.3	855.922	3849	4059	4089	3999	130.767	388	421	399	402.667	16.8028	24313	24928	23774	24338.3	577.417	5069	5342	5310	5240.33	149.239	237	235	253	241.667	9.86577	23462	19961	19984	21135.7	2014.7	4712	5332	4955	4999.67	312.404	171	174	188	177.667	9.07377	21674	21781
114	11547.4	37	18749	20144	20258	19717	840.248	3886	4045	4124	4018.33	121.22	389	409	417	405	14.4222	24406	24950	23650	24335.3	652.875	5104	5380	5370	5284.67	156.542	254	234	251	246.333	10.7858	23528	19907	20141	21192	2026.42	4707	5315	4998	5006.67	304.093	167	172	175	171.333	4.04145	21693	21911
115	11649.4	37.1	18697	20215	20180	19697.3	866.491	3878	4142	4140	4053.33	151.846	394	413	401	402.667	9.60902	24385	24892	23794	24357	549.535	5147	5432	5353	5310.67	147.141	238	235	255	242.667	10.7858	23531	19946	20133	21203.3	2017.99	4756	5389	4995	5046.67	319.647	175	176	168	173	4.3589	21624	21753
116	11751.5	36.9	18785	20177	20282	19748	835.633	3933	4145	4153	4077	124.772	384	415	403	400.667	15.6312	24312	24982	23781	24358.3	601.839	5142	5439	5442	5341	172.346	240	225	243	236	9.64365	23480	19963	20154	21199	1977.71	4737	5431	5066	5078	347.156	163	173	167	167.667	5.03322	21805	21829
117	11853.6	36.9	18772	20219	20186	19725.7	826.064	3935	4167	4159	4087	131.697	398	421	390	403	16.0935	24490	24818	23817	24375	510.313	5200	5420	5414	5344.67	125.321	240	237	250	242.333	6.80686	23433	20109	20122	21221.3	1915.37	4787	5393	5055	5078.33	303.673	176	177	178	177	1	21659	21940
118	11955.7	37.1	18853	20222	20222	19765.7	790.393	3964	4141	4169	4091.33	111.159	402	417	408	409	7.54983	24557	25007	23868	24477.3	573.664	5197	5534	5524	5418.33	191.745	251	245	249	248.333	3.05505	23573	19985	20196	21251.3	2013.39	4849	5418	5116	5127.67	284.679	173	166	176	171.667	5.1316	21663	21813
119	12058.1	37.1	18803	20244	20186	19744.3	815.734	3952	4146	4174	4090.67	120.902	385	419	409	404.333	17.4738	24432	25006	23831	24423	587.552	5199	5568	5514	5427	199.291	238	231	262	243.667	16.2583	23618	19870	20260	21249.3	2060.57	4865	5455	5119	5146.33	295.948	171	171	178	173.333	4.04145	21647	21799
120	12160.4	36.8	18845	20232	20154	19743.7	779.245	3958	4159	4186	4101	124.575	404	406	390	400	8.7178	24441	24903	23772	24372	568.648	5244	5534	5555	5444.33	173.811	249	229	250	242.667	11.8462	23510	19992	20106	21202.7	1999.02	4869	5465	5189	5174.33	298.271	169	174	176	173	3.60555	21689	21863
121	12262.7	37	18843	20229	20265	19779	810.8	3992	4169	4229	4130	123.219	377	408	410	398.333	18.5023	24543	24915	23683	24380.3	631.903	5266	5636	5490	5464	186.365	235	247	255	245.667	10.0664	23502	20009	20183	21231.3	1968.38	4926	5513	5140	5193	297.067	167	166	170	167.667	2.08167	21709	21902
122	12365	37.1	18834	20271	20284	19796.3	833.43	3990	4197	4253	4146.67	138.536	390	408	400	399.333	9.0185	24516	24928	23737	24393.7	604.851	5290	5572	5528	5463.33	151.715	242	245	255	247.333	6.80686	23544	20040	20278	21287.3	1957.95	4933	5580	5209	5240.67	324.66	171	178	177	175.333	3.78594	21770	21975
123	12467.3	37.2	18782	20278	20310	19790	873.1	4036	4240	4238	4171.33	117.206	396	394	404	398	5.2915	24581	24845	23849	24425	516	5337	5634	5615	5528.67	166.26	242	246	256	248	7.2111	23616	19989	20193	21266	2037.71	4920	5581	5177	5226	333.213	175	174	171	173.333	2.08167	21614	21883
124	12569.6	36.8	18807	20154	20243	19734.7	804.614	4018	4235	4253	4168.67	130.791	390	402	406	399.333	8.32666	24504	25013	23818	24445	599.681	5305	5641	5558	5501.33	175.021	249	229	249	242.333	11.547	23573	20096	20173	21280.7	1985.59	4952	5610	5288	5283.33	329.025	170	176	181	175.667	5.50757	21786	21869
125	12671.9	37.1	18845	20239	20172	19752	786.199	4012	4286	4308	4202	164.912	395	401	406	400.667	5.50757	24391	25000	23763	24384.7	618.524	5407	5688	5638	5577.67	149.901	241	245	243	243	2	23668	20144	20219	21343.7	2013.28	4966	5620	5258	5281.33	327.624	165	174	177	172	6.245	21731	22033
126	12774.1	37.1	18716	20235	20350	19767	912.007	4072	4304	4269	4215	125.072	405	421	407	411	8.7178	24490	25024	23915	24476.3	554.626	5342	5590	5608	5513.33	148.652	229	238	246	237.667	8.5049	23614	20068	20288	21323.3	1986.82	4955	5625	5311	5297	335.219	168	168	167	167.667	0.57735	21677	21905
127	12876.2	37	18768	20314	20223	19768.3	867.508	4051	4257	4270	4192.67	122.859	389	412	388	396.333	13.5769	24413	24800	23826	24346.3	490.41	5406	5727	5665	5599.33	170.277	251	235	253	246.333	9.86577	23674	20066	20284	21341.3	2023.09	5038	5654	5275	5322.33	310.716	172	172	174	172.667	1.1547	21764	21952
128	12978.2	36.9	18873	20185	20285	19781	787.939	4087	4269	4334	4230	128.035	402	415	404	407	7	24466	24818	23815	24366.3	508.874	5382	5699	5620	5567	165.012	251	235	259	248.333	12.2202	23479	19975	20225	21226.3	1954.87	5013	5705	5351	5356.33	346.031	175	165	179	173	7.2111	21816	21864
129	13080.4	37.1	18877	20161	20274	19770.7	775.998	4107	4255	4306	4222.67	103.365	389	403	409	400.333	10.2632	24540	24975	23835	24450	575.304	5447	5783	5622	5617.33	168.049	237	241	247	241.667	5.03322	23714	19911	20269	21298	2099.96	5044	5714	5373	5377	335.018	171	179	173	174.333	4.16333	21512	21864
130	13182.4	37.1	18772	20334	20134	19746.7	849.989	4122	4304	4333	4253	114.372	397	411	407	405	7.2111	24392	24946	23755	24364.3	595.982	5495	5764	5695	5651.33	139.715	241	240	251	244	6.08276	23652	20082	20198	21310.7	2028.48	5080	5703	5379	5387.33	311.584	167	176	179	174	6.245	21786	21948
131	13284.5	36.8	18762	20196	20283	19747	854.143	4112	4310	4314	4245.33	115.487	396	414	415	408.333	10.6927	24509	24988	23849	24448.7	571.892	5518	5746	5679	5647.67	117.185	244	237	250	243.667	6.50641	23729	20080	20319	21376	2041.26	5054	5749	5416	5406.33	347.601	160	163	178	167	9.64365	21662	21942
132	13386.6	37	18868	20216	20318	19800.7	809.322	4167	4377	4363	4302.33	117.411	400	407	397	401.333	5.1316	24535	24874	23847	24418.7	523.29	5512	5825	5770	5702.33	167.112	237	243	265	248.333	14.7422	23516	20058	20191	21255	1959.21	5130	5829	5471	5476.67	349.534	176	175	175	175.333	0.57735	21690	21916
133	13488.7	37.1	18742	20225	20200	19722.3	849.086	4172	4386	4396	4318	126.539	396	414	407	405.667	9.07377	24497	25048	23972	24505.7	538.052	5509	5811	5799	5706.33	171.001	256	228	257	247	16.4621	23601	20103	20233	21312.3	1983.11	5128	5773	5383	5428	324.846	167	171	168	168.667	2.08167	21892	21967
134	13590.8	37.1	18766	20158	20125	19683	794.317	4188	4350	4374	4304	101.173	381	413	401	398.333	16.1658	24395	24834	23899	24376	467.789	5502	5811	5758	5690.33	165.24	247	236	255	246	9.53939	23693	20140	20265	21366	2016.21	5132	5797	5448	5459	332.636	163	167	177	169	7.2111	21747	21842
135	13692.9	36.8	18745	20173	20197	19705	831.471	4142	4341	4364	4282.33	122.075	405	404	412	407	4.3589	24447	24967	23884	24432.7	541.642	5528	5874	5762	5721.33	176.548	240	235	257	244	11.5326	23532	20013	20262	21269	1963.77	5144	5869	5456	5489.67	363.671	170	169	175	171.333	3.21455	21643	21901
136	13795.1	37	18888	20147	20167	19734	732.726	4120	4364	4364	4282.67	140.873	410	420	397	409	11.5326	24352	24890	23824	24355.3	533.008	5543	5866	5759	5722.67	164.537	241	236	257	244.667	10.9697	23609	20001	20173	21261	2035.25	5121	5859	5457	5479	369.492	172	166	171	169.667	3.21455	21686	21872
137	13897.4	37	18793	20143	20211	19715.7	799.776	4188	4407	4434	4343	134.911	408	405	400	404.333	4.04145	24470	24930	23826	24408.7	554.55	5606	5873	5835	5771.33	144.438	243	238	261	247.333	12.0968	23593	19982	20251	21275.3	2011.66	5206	5828	5507	5513.67	311.054	169	168	179	172	6.08276	21700	21973
138	13999.8	37.1	18731	20145	20103	19659.7	804.523	4186	4404	4430	4340	134	384	403	402	396.333	10.6927	24395	24898	23903	24398.7	497.51	5551	5934	5849	5778	201.129	241	228	248	239	10.1489	23402	20061	20276	21246.3	1869.95	5211	5884	5425	5506.67	343.852	172	182	165	173	8.544	21545	21925
139	14102	36.9	18791	20254	20153	19732.7	817.069	4204	4398	4394	4332	110.869	393	391	391	391.667	1.1547	24394	24928	23834	24385.3	547.051	5555	5930	5836	5773.67	195.116	254	236	247	245.667	9.07377	23503	19987	20150	21213.3	1984.58	5211	5873	5464	5516	334.049	175	168	179	174	5.56776	21685	21921
140	14204.2	37.1	18786	20152	20199	19712.3	802.572	4225	4408	4447	4360	118.528	386	403	405	398	10.4403	24374	24737	23815	24308.7	464.459	5587	5861	5846	5764.67	154.047	240	235	258	244.333	12.0968	23521	20085	20251	21285.7	1937.63	5170	5899	5541	5536.67	364.519	169	167	173	169.667	3.05505	21658	21836
141	14306.3	37.1	18806	20148	20143	19699	773.365	4218	4392	4440	4350	116.808	385	415	405	401.667	15.2753	24480	24960	23716	24385.3	627.38	5664	5947	5854	5821.67	144.244	245	227	248	240	11.3578	23614	19991	20207	21270.7	2032.26	5221	5970	5535	5575.33	376.125	176	157	180	171	12.2882	21691	21926
142	14408.4	36.9	18769	20191	20167	19709	814.152	4218	4449	4426	4364.33	127.249	395	423	390	402.667	17.7858	24536	24898	23808	24414	555.147	5623	5901	5913	5812.33	164.077	241	242	251	244.667	5.50757	23603	20023	20285	21303.7	1995.59	5253	5874	5602	5576.33	311.295	168	165	179	170.667	7.37111	21810	21969
143	14510.5	36.9	18825	20215	20144	19728	782.826	4198	4442	4477	4372.33	151.988	389	405	407	400.333	9.86577	24423	24866	23873	24387.3	497.46	5657	6002	5906	5855	178.065	246	235	242	241	5.56776	23622	20120	20270	21337.3	1980	5257	5890	5535	5560.67	317.28	176	174	170	173.333	3.05505	21857	21893
144	14612.6	37	18852	20146	20249	19749	778.53	4265	4440	4478	4394.33	113.606	388	421	406	405	16.5227	24429	24889	23714	24344	592.094	5712	6006	5907	5875	149.589	246	238	261	248.333	11.6762	23604	19990	20248	21280.7	2016.2	5298	5914	5515	5575.67	312.449	172	170	165	169	3.60555	21832	22021
145	14714.7	37.1	18806	20131	20125	19687.3	763.263	4250	4477	4489	4405.33	134.656	408	419	392	406.333	13.5769	24452	24886	23957	24431.7	464.834	5710	6015	5929	5884.67	157.259	248	234	266	249.333	16.0416	23569	20055	20286	21303.3	1965.52	5251	5928	5618	5599	338.9	167	171	177	171.667	5.03322	21651	21902
146	14816.8	36.8	18734	20182	20203	19706.3	842.131	4240	4491	4448	4393	134.235	390	417	384	397	17.5784	24258	25030	23854	24380.7	597.519	5696	6058	5974	5909.33	189.466	243	237	261	247	12.49	23553	19960	20291	21268	1985.78	5287	5993	5588	5622.67	354.274	170	165	176	170.333	5.50757	21750	21956
147	14918.9	36.9	18683	20074	20253	19670	859.44	4224	4476	4485	4395	148.159	392	400	396	396	4	24385	24911	23832	24376	539.556	5693	5989	5937	5873	158.038	249	242	243	244.667	3.78594	23652	20066	20215	21311	2028.73	5288	6000	5676	5654.67	356.479	175	176	180	177	2.64575	21765	22058
148	15021.1	37.1	18819	20171	20114	19701.3	764.654	4238	4459	4488	4395	136.737	399	400	402	400.333	1.52753	24357	24961	23840	24386	561.062	5692	6058	5948	5899.33	187.791	234	245	260	246.333	13.0512	23618	19983	20349	21316.7	2001.4	5285	5987	5605	5625.67	351.456	171	173	170	171.333	1.52753	21800	21980
149	15123.2	37.1	18666	20046	20112	19608	816.463	4287	4439	4506	4410.67	112.216	399	408	391	399.333	8.5049	24404	24785	23875	24354.7	457.001	5735	5982	6027	5914.67	157.214	259	232	258	249.667	15.308	23574	20111	20097	21260.7	2003.42	5328	6069	5629	5675.33	372.667	170	172	168	170	2	21699	21951
150	15225.5	36.8	18750	20046	20181	19659	790.106	4260	4488	4501	4416.33	135.545	391	399	394	394.667	4.04145	24384	24890	23718	24330.7	587.817	5705	6079	5972	5918.67	192.62	237	233	257	242.333	12.8582	23605	20086	20046	21245.7	2043.34	5328	6014	5639	5660.33	343.497	169	174	180	174.333	5.50757	21845	21911
151	15327.9	37.1	18737	20043	20180	19653.3	796.519	4253	4508	4437	4399.33	131.607	410	407	415	410.667	4.04145	24323	24893	23944	24386.7	477.693	5701	6036	6025	5920.67	190.316	236	235	254	241.667	10.6927	23438	20015	20152	21201.7	1937.93	5332	6037	5648	5672.33	353.129	170	182	173	175	6.245	21711	21885
152	15430.3	37	18769	20136	20180	19695	802.241	4274	4480	4520	4424.67	132.005	403	417	400	406.667	9.07377	24438	24875	23866	24393	506.003	5765	6029	5951	5915	135.632	246	239	249	244.667	5.1316	23636	20085	20116	21279	2041.28	5385	6053	5697	5711.67	334.241	163	171	180	171.333	8.5049	21692	21863
153	15532.6	37.1	18730	20122	20168	19673.3	817.274	4273	4446	4463	4394	105.133	393	399	416	402.667	11.9304	24622	25004	23818	24481.3	605.384	5799	6065	6052	5972	149.963	239	255	270	254.667	15.5027	23508	19930	20162	21200	2002.15	5393	6063	5641	5699	338.745	180	183	176	179.667	3.51188	21768	21881
154	15635	36.9	18786	20134	20015	19645	746.291	4285	4479	4575	4446.33	147.734	398	424	400	407.333	14.4684	24323	24810	23803	24312	503.59	5805	6051	5979	5945	126.475	239	236	248	241	6.245	23585	20130	20224	21313	1968.17	5361	6044	5676	5693.67	341.843	170	173	171	171.333	1.52753	21714	21843
155	15737.4	37	18710	20183	20098	19663.7	826.992	4285	4461	4536	4427.33	128.842	383	431	404	406	24.0624	24513	24911	23791	24405	567.757	5799	6108	6078	5995	170.402	246	239	252	245.667	6.50641	23437	20067	20232	21245.3	1899.83	5369	6041	5685	5698.33	336.198	162	166	175	167.667	6.65833	21692	22048
156	15839.7	37.1	18809	20142	20267	19739.3	808.113	4265	4525	4562	4450.67	161.853	398	425	400	407.667	15.0444	24428	24962	23813	24401	574.976	5836	6158	6052	6015.33	164.102	233	235	253	240.333	11.0151	23588	19970	20148	21235.3	2039.41	5382	6108	5753	5747.67	363.029	169	169	165	167.667	2.3094	21740	21843
157	15941.9	36.8	18739	20176	20217	19710.7	841.738	4282	4509	4552	4447.67	145.074	397	420	412	409.667	11.6762	24399	24952	23799	24383.3	576.66	5834	6159	6070	6021	167.949	252	240	264	252	12	23531	20069	20204	21268	1960.98	5395	6075	5739	5736.33	340.008	169	170	167	168.667	1.52753	21787	21895
158	16044.2	37	18700	20111	20051	19620.7	797.885	4368	4562	4564	4498	112.588	396	407	407	403.333	6.35085	24509	24894	23765	24389.3	573.934	5771	6095	6080	5982	182.885	242	242	240	241.333	1.1547	23588	19953	20207	21249.3	2029.32	5360	6054	5735	5716.33	347.376	169	166	184	173	9.64365	21782	21837
159	16146.5	37	18720	20036	19989	19581.7	746.595	4346	4487	4534	4455.67	97.8383	399	408	395	400.667	6.65833	24379	24889	23876	24381.3	506.504	5802	6130	6056	5996	172.035	244	236	241	240.333	4.04145	23567	19919	20087	21191	2059.39	5390	6102	5730	5740.67	356.12	173	179	178	176.667	3.21455	21762	21889
160	16248.8	37.1	18775	20286	20110	19723.7	826.269	4326	4550	4510	4462	119.465	396	399	387	394	6.245	24546	24885	23805	24412	552.329	5840	6108	6060	6002.67	142.903	247	231	257	245	13.1149	23394	20003	20345	21247.3	1866.92	5398	6128	5715	5747	366.051	172	164	175	170.333	5.68624	21768	22046
161	16351.1	36.8	18725	20124	20180	19676.3	824.354	4289	4534	4607	4476.67	166.572	396	413	406	405	8.544	24391	24893	23744	24342.7	576.023	5829	6128	6099	6018.67	164.895	246	239	265	250	13.4536	23501	20060	20250	21270.3	1934.15	5409	6127	5716	5750.67	360.253	164	170	168	167.333	3.05505	21865	21907
162	16453.5	37.1	18803	20133	20104	19680	759.643	4302	4558	4597	4485.67	160.251	405	408	397	403.333	5.68624	24376	24900	23678	24318	613.061	5801	6207	6096	6034.67	209.834	248	241	253	247.333	6.02771	23552	19948	20179	21226.3	2017.4	5465	6150	5751	5788.67	344.05	164	173	179	172	7.54983	21774	21913
163	16555.8	37.1	18708	20092	20110	19636.7	804.299	4332	4528	4549	4469.67	119.684	378	415	409	400.667	19.8578	24434	24864	23931	24409.7	466.976	5813	6182	6081	6025.33	190.694	246	249	251	248.667	2.51661	23568	20057	20272	21299	1967.95	5422	6152	5771	5781.67	365.117	179	182	180	180.333	1.52753	21769	21996
164	16658.1	37.1	18710	20103	20136	19649.7	813.942	4361	4533	4608	4500.67	126.635	401	405	400	402	2.64575	24542	24970	23842	24451.3	569.439	5812	6111	6086	6003	165.882	234	230	246	236.667	8.32666	23595	20068	20232	21298.3	1990.66	5399	6148	5748	5765	374.789	170	171	175	172	2.64575	21679	21912
sf GFP, normalized to (substrated) Time = 0 to account for background
			525 QD-100 nM-PURE-1x	525 QD-100 nM-PURE-1x	525 QD-100 nM-PURE-1x			525 QD-100 nM-Pure 0.5x	525 QD-100 nM-Pure 0.5x	525 QD-100 nM-Pure 0.5x			525 QD-100 nM-PURE-0.1x	525 QD-100 nM-PURE-0.1x	525 QD-100 nM-PURE-0.1x			525 QD-75 nM-PURE-1x	525 QD-75 nM-PURE-1x	525 QD-75 nM-PURE-1x			525 QD-75 nM-Pure 0.5x	525 QD-75 nM-Pure 0.5x	525 QD-75 nM-Pure 0.5x			525 QD-75 nM-PURE-0.1x	525 QD-75 nM-PURE-0.1x	525 QD-75 nM-PURE-0.1x			525 QD-50 nM-PURE-1x	525 QD-50 nM-PURE-1x	525 QD-50 nM-PURE-1x			525 QD-50 nM-Pure 0.5x	525 QD-50 nM-Pure 0.5x	525 QD-50 nM-Pure 0.5x			525 QD-50 nM-PURE-0.1x	525 QD-50 nM-PURE-0.1x	525 QD-50 nM-PURE-0.1x			525 QD-10 nM-PURE-1x	525 QD-10 nM-PURE-1x
Cycle Nr.	Time [s]	Temp. [°C]	A1	A2	A3	Average	Stdev	A4	A5	A6	Average	Stdev	A7	A8	A9	Average	Stdev	B1	B2	B3	Average	Stdev	B4	B5	B6	Average	Stdev	B7	B8	B9	Average	Stdev		C2	C3	Average	Stdev	C4	C5	C6	Average	Stdev	C7	C8	C9	Average	Stdev	D1	D2
1	0		0	0	0	0	0	0	0	0	0	0	0	0	0	0	0	0	0	0	0	0	0	0	0	0	0	0	0	0	0	0	0	0	0	0	0	0	0	0	0	0	0	0	0	0	0	0	0
2	102.087		-16	-31	-12	-19.6667	10.0167	-19	-23	-27	-23	4	-12	-25	-22	-19.6667	6.80686	-4	1	-1	-1.33333	2.51661	-19	-13	-19	-17	3.4641	-10	6	-26	-10	16	-8	-9	2	-5	6.08276	-11	-6	3	-4.66667	7.0946	-4	8	1	1.66667	6.02771	0	-2
3	204.138		-19	-33	-14	-22	9.84886	-25	-48	-28	-33.6667	12.5033	-17	-17	-22	-18.6667	2.88675	-13	-4	-9	-8.66667	4.50925	-15	-28	-18	-20.3333	6.80686	-8	-10	-19	-12.3333	5.85947	-17	6	-1	-4	11.7898	-20	-17	-5	-14	7.93725	-6	16	-13	-1	15.1327	1	2
4	306.254		-28	-29	-26	-27.6667	1.52753	-30	-38	-36	-34.6667	4.16333	6	-21	-41	-18.6667	23.5867	-21	-8	-11	-13.3333	6.80686	-29	-19	-20	-22.6667	5.50757	-14	-15	-27	-18.6667	7.23418	-7	-6	-6	-6.33333	0.57735	-17	-18	-7	-14	6.08276	-9	-4	-9	-7.33333	2.88675	7	3
5	408.339		-15	-47	-16	-26	18.1934	-33	-43	-21	-32.3333	11.0151	-31	-40	-32	-34.3333	4.93288	-7	-1	-9	-5.66667	4.16333	-22	-23	-33	-26	6.08276	-30	-3	-30	-21	15.5885	-1	3	4	2	2.64575	-23	-19	-14	-18.6667	4.50925	-7	1	-10	-5.33333	5.68624	25	15
6	510.435		10	-7	-2	0.333333	8.73689	-33	-45	-33	-37	6.9282	-37	-26	-34	-32.3333	5.68624	37	14	10	20.3333	14.5717	-36	-24	-23	-27.6667	7.23418	-10	-10	-34	-18	13.8564	28	23	20	23.6667	4.04145	-14	-25	-15	-18	6.08276	-20	0	-15	-11.6667	10.4083	54	37
7	612.531		73	38	57	56	17.5214	-45	-61	-54	-53.3333	8.02081	-17	-38	-50	-35	16.7033	75	57	42	58	16.5227	-34	-25	-33	-30.6667	4.93288	-35	-23	-35	-31	6.9282	83	62	47	64	18.0831	-10	-19	-11	-13.3333	4.93288	-25	-4	-11	-13.3333	10.6927	122	77
8	714.642		182	125	98	135	42.8836	-36	-46	-51	-44.3333	7.63763	-32	-53	-57	-47.3333	13.4288	180	133	101	138	39.7366	-31	-32	-23	-28.6667	4.93288	-28	-24	-34	-28.6667	5.03322	179	120	101	133.333	40.6735	-24	-21	-11	-18.6667	6.80686	-19	-14	-14	-15.6667	2.88675	208	152
9	816.714		320	242	216	259.333	54.1233	-47	-57	-34	-46	11.5326	-20	-37	-55	-37.3333	17.5024	301	237	194	244	53.8424	-36	-16	-25	-25.6667	10.0167	-26	-19	-39	-28	10.1489	298	208	189	231.667	58.2266	-24	-28	-14	-22	7.2111	-23	-5	-14	-14	9	332	254
10	918.809		528	411	356	431.667	87.8427	-33	-57	-43	-44.3333	12.0554	-31	-37	-50	-39.3333	9.71253	480	399	319	399.333	80.5005	-34	-33	-26	-31	4.3589	-25	-16	-33	-24.6667	8.5049	485	343	308	378.667	93.7354	-24	-22	-17	-21	3.60555	-23	-2	-23	-16	12.1244	510	408
11	1020.89		767	651	543	653.667	112.024	-46	-66	-44	-52	12.1655	-25	-53	-59	-45.6667	18.1475	747	616	492	618.333	127.516	-32	-28	-19	-26.3333	6.65833	-21	-25	-36	-27.3333	7.76745	720	539	434	564.333	144.673	-20	-25	-14	-19.6667	5.50757	-23	-7	-28	-19.3333	10.9697	754	595
12	1122.94		1057	866	753	892	153.659	-36	-67	-41	-48	16.6433	-20	-38	-34	-30.6667	9.45163	1035	843	715	864.333	161.063	-25	-24	-22	-23.6667	1.52753	-21	-16	-37	-24.6667	10.9697	982	778	645	801.667	169.742	-17	-25	-15	-19	5.2915	-18	-12	-9	-13	4.58258	1056	868
13	1225.04		1386	1207	1042	1211.67	172.047	-36	-55	-38	-43	10.4403	-18	-35	-41	-31.3333	11.9304	1355	1141	982	1159.33	187.175	-27	-20	-15	-20.6667	6.02771	-15	-8	-38	-20.3333	15.695	1323	1039	887	1083	221.305	-15	-29	-10	-18	9.84886	-13	-7	-30	-16.6667	11.9304	1345	1137
14	1327.13		1716	1494	1332	1514	192.78	-37	-51	-35	-41	8.7178	-17	-39	-53	-36.3333	18.1475	1740	1480	1296	1505.33	223.081	-16	-13	-15	-14.6667	1.52753	-25	-17	-21	-21	4	1695	1383	1172	1416.67	263.12	-10	-13	-9	-10.6667	2.08167	-9	-2	-15	-8.66667	6.50641	1716	1483
15	1429.21		2163	1887	1675	1908.33	244.698	-31	-49	-40	-40	9	-27	-45	-42	-38	9.64365	2156	1883	1645	1894.67	255.7	-17	-3	-4	-8	7.81025	-13	-20	-34	-22.3333	10.6927	2055	1680	1495	1743.33	285.321	-1	-2	8	1.66667	5.50757	-19	-13	-16	-16	3	2135	1869
16	1531.27		2528	2294	2115	2312.33	207.109	-36	-29	-36	-33.6667	4.04145	-27	-39	-41	-35.6667	7.57188	2576	2295	2065	2312	255.924	-5	13	12	6.66667	10.116	-21	-15	-30	-22	7.54983	2499	2049	1797	2115	355.623	7	2	15	8	6.55744	-19	-4	-22	-15	9.64365	2567	2270
17	1633.35		2961	2685	2482	2709.33	240.425	-17	-30	-32	-26.3333	8.14453	-12	-22	-52	-28.6667	20.8167	3073	2769	2451	2764.33	311.026	22	28	44	31.3333	11.3725	-17	-29	-38	-28	10.5357	2928	2445	2239	2537.33	353.658	24	24	30	26	3.4641	-13	-7	-20	-13.3333	6.50641	3031	2697
18	1735.42		3412	3175	2894	3160.33	259.311	10	-18	-16	-8	15.6205	-17	-41	-44	-34	14.7986	3586	3272	2911	3256.33	337.773	53	54	56	54.3333	1.52753	-24	-20	-38	-27.3333	9.45163	3401	2903	2595	2966.33	406.715	48	46	39	44.3333	4.72582	-9	-9	-16	-11.3333	4.04145	3476	3128
19	1837.54		3802	3646	3342	3596.67	233.934	2	12	20	11.3333	9.0185	-28	-24	-43	-31.6667	10.0167	4112	3756	3359	3742.33	376.686	92	74	87	84.3333	9.29157	-16	-21	-38	-25	11.5326	3870	3286	3043	3399.67	425.056	67	79	69	71.6667	6.4291	-21	0	-26	-15.6667	13.7961	3936	3657
20	1939.87		4290	4086	3766	4047.33	264.131	25	1	25	17	13.8564	-10	-25	-37	-24	13.5277	4625	4272	3852	4249.67	386.984	114	102	140	118.667	19.4251	-30	-10	-23	-21	10.1489	4437	3763	3471	3890.33	495.428	96	94	103	97.6667	4.72582	-1	-4	-14	-6.33333	6.80686	4466	4142
21	2042.18		4696	4553	4249	4499.33	228.281	53	46	46	48.3333	4.04145	-14	-31	-44	-29.6667	15.0444	5231	4817	4367	4805	432.125	160	149	160	156.333	6.35085	-30	-25	-26	-27	2.64575	5022	4203	3931	4385.33	567.895	137	147	145	143	5.2915	-26	-5	-6	-12.3333	11.8462	4906	4634
22	2144.55		5158	5029	4690	4959	241.725	56	76	86	72.6667	15.2753	-20	-32	-21	-24.3333	6.65833	5669	5349	4873	5297	400.54	225	222	228	225	3	-25	-3	-27	-18.3333	13.3167	5520	4721	4319	4853.33	611.338	181	182	189	184	4.3589	-1	3	-11	-3	7.2111	5427	5109
23	2246.9		5567	5512	5218	5432.33	187.644	101	107	89	99	9.16515	-20	-26	-36	-27.3333	8.0829	6228	5946	5377	5850.33	433.491	262	263	274	266.333	6.65833	-22	-4	-29	-18.3333	12.897	6069	5103	4802	5324.67	661.947	212	233	236	227	13.0767	-14	-7	-17	-12.6667	5.1316	5917	5634
24	2349.16		5980	6004	5659	5881	192.632	149	143	131	141	9.16515	-16	-38	-46	-33.3333	15.5349	6762	6444	5841	6349	467.792	321	322	335	326	7.81025	-9	-21	-31	-20.3333	11.0151	6613	5515	5201	5776.33	741.389	278	305	270	284.333	18.3394	-19	-6	-15	-13.3333	6.65833	6401	6107
25	2451.24		6474	6402	6044	6306.67	230.307	165	192	205	187.333	20.4042	-24	-27	-26	-25.6667	1.52753	7299	6991	6349	6879.67	484.687	377	378	383	379.333	3.21455	-19	-22	-26	-22.3333	3.51188	7097	5994	5689	6260	740.731	321	356	336	337.667	17.5594	-10	-5	-18	-11	6.55744	6857	6543
26	2553.32		6845	6771	6511	6709	175.419	223	238	239	233.333	8.96289	-14	-20	-36	-23.3333	11.3725	7760	7525	6905	7396.67	441.711	453	466	461	460	6.55744	-16	-16	-22	-18	3.4641	7614	6420	6086	6706.67	803.324	351	406	415	390.667	34.6458	-11	9	-17	-6.33333	13.6137	7335	7098
27	2655.4		7248	7295	6967	7170	177.367	263	280	289	277.333	13.2035	-10	-29	-38	-25.6667	14.2945	8296	7986	7419	7900.33	444.732	520	516	543	526.333	14.5717	-31	-16	-20	-22.3333	7.76745	8157	6909	6549	7205	843.877	428	470	447	448.333	21.0317	-13	-1	-16	-10	7.93725	7849	7537
28	2757.5		7575	7789	7470	7611.33	162.574	305	343	319	322.333	19.218	-6	-24	-34	-21.3333	14.1892	8866	8539	7860	8421.67	513.161	586	601	599	595.333	8.14453	-14	-19	-23	-18.6667	4.50925	8666	7299	6954	7639.67	905.415	470	550	520	513.333	40.4145	-14	-4	-22	-13.3333	9.0185	8201	7958
29	2859.6		8029	8159	7833	8007	164.11	359	397	373	376.333	19.218	-16	-42	-31	-29.6667	13.0512	9235	9097	8351	8894.33	475.573	650	638	661	649.667	11.5036	-28	1	-22	-16.3333	15.308	9137	7705	7360	8067.33	942.283	544	634	580	586	45.299	-10	1	-21	-10	11	8724	8430
30	2961.7		8400	8593	8339	8444	132.593	403	438	457	432.667	27.3922	-11	-36	-42	-29.6667	16.4418	9801	9587	8843	9410.33	502.841	739	728	712	726.333	13.5769	-12	-13	-24	-16.3333	6.65833	9647	8111	7765	8507.67	1001.74	625	675	630	643.333	27.5379	-10	-5	-9	-8	2.64575	9175	8864
31	3063.76		8822	9003	8669	8831.33	167.195	446	491	509	482	32.45	-10	-18	-49	-25.6667	20.5994	10153	10051	9296	9833.33	468.131	795	782	806	794.333	12.0139	-18	-4	-22	-14.6667	9.45163	10094	8491	8155	8913.33	1036.2	673	739	715	709	33.4066	-15	5	-9	-6.33333	10.2632	9600	9381
32	3165.84		9082	9408	9059	9183	195.195	521	538	558	539	18.5203	-9	-30	-28	-22.3333	11.5902	10796	10517	9805	10372.7	511.023	861	871	880	870.667	9.50438	-12	-14	-25	-17	7	10491	8935	8516	9314	1040.62	728	823	790	780.333	48.2321	-14	14	-9	-3	14.9332	10023	9760
33	3267.95		9466	9676	9388	9510	148.956	560	597	619	592	29.8161	-20	-6	-45	-23.6667	19.7569	11146	10888	10208	10747.3	484.563	931	932	943	935.333	6.65833	-16	-22	-25	-21	4.58258	10945	9212	8954	9703.67	1082.74	796	925	811	844	70.5479	-6	-1	-10	-5.66667	4.50925	10476	10180
34	3370.03		9719	10120	9712	9850.33	233.564	606	657	680	647.667	37.8726	-21	-24	-38	-27.6667	9.07377	11549	11493	10646	11229.3	505.957	994	1029	1054	1025.67	30.1386	-8	-22	-19	-16.3333	7.37111	11460	9571	9307	10112.7	1174.27	852	994	905	917	71.7565	-4	5	-5	-1.33333	5.50757	10722	10586
35	3472.1		10061	10457	10127	10215	212.16	655	720	729	701.333	40.3774	-12	-43	-36	-30.3333	16.2583	12035	11831	11128	11664.7	475.828	1095	1107	1114	1105.33	9.60902	-12	-14	-13	-13	1	11774	9941	9698	10471	1134.95	940	1087	985	1004	75.3193	-16	-7	-15	-12.6667	4.93288	11174	10997
36	3574.19		10423	10751	10540	10571.3	166.23	724	763	798	761.667	37.018	-5	-41	-19	-21.6667	18.1475	12477	12285	11532	12098	499.483	1141	1182	1150	1157.67	21.5484	-18	-10	-30	-19.3333	10.0664	12207	10316	10007	10843.3	1191.03	988	1153	1046	1062.33	83.7038	-6	-4	-5	-5	1	11529	11389
37	3676.37		10676	11156	10865	10899	241.8	824	841	826	830.333	9.29157	0	-24	-22	-15.3333	13.3167	12825	12724	11872	12473.7	523.5	1242	1276	1226	1248	25.5343	-11	-18	-30	-19.6667	9.60902	12644	10597	10274	11171.7	1285.27	1090	1228	1080	1132.67	82.7124	-3	-4	-16	-7.66667	7.23418	11825	11672
38	3778.46		10959	11362	11172	11164.3	201.609	850	909	899	886	31.5753	-13	-17	-31	-20.3333	9.45163	13263	13168	12249	12893.3	560.027	1280	1339	1356	1325	39.8873	-16	2	-9	-7.66667	9.07377	13047	11020	10641	11569.3	1293.65	1140	1272	1203	1205	66.0227	-9	-6	-12	-9	3	12256	12005
39	3880.7		11264	11687	11487	11479.3	211.604	900	973	954	942.333	37.8726	-12	-15	-16	-14.3333	2.08167	13583	13589	12734	13302	491.912	1366	1404	1381	1383.67	19.1398	-11	-7	-15	-11	4	13389	11324	10892	11868.3	1334.53	1187	1358	1258	1267.67	85.9089	-1	4	-9	-2	6.55744	12671	12446
40	3983.04		11537	12092	11824	11817.7	277.554	946	1002	1023	990.333	39.8037	1	-39	-28	-22	20.664	14001	13975	13058	13678	537.093	1428	1522	1512	1487.33	51.6269	-10	-4	-18	-10.6667	7.02377	13750	11572	11264	12195.3	1355.16	1264	1443	1341	1349.33	89.7905	2	-4	-19	-7	10.8167	12916	12800
41	4085.49		11724	12382	12116	12074	331.005	1027	1111	1121	1086.33	51.6269	-10	-34	-27	-23.6667	12.3423	14400	14377	13439	14072	548.315	1503	1575	1563	1547	38.5746	-14	-2	-24	-13.3333	11.0151	14122	11864	11606	12530.7	1384.16	1321	1512	1384	1405.67	97.3259	-6	0	-9	-5	4.58258	13192	13086
42	4187.89		12063	12678	12365	12368.7	307.516	1079	1146	1146	1123.67	38.6825	-10	-25	-27	-20.6667	9.29157	14786	14708	13791	14428.3	553.323	1544	1625	1631	1600	48.5901	-10	-18	-30	-19.3333	10.0664	14437	12206	11827	12823.3	1410.27	1396	1571	1477	1481.33	87.5804	-11	-5	-5	-7	3.4641	13662	13490
43	4290.34		12211	12905	12644	12586.7	350.534	1127	1236	1229	1197.33	61.0109	-8	-28	-44	-26.6667	18.037	15082	15092	14057	14743.7	594.692	1654	1712	1720	1695.33	36.0185	-8	-1	-24	-11	11.7898	14761	12390	12214	13121.7	1422.43	1466	1636	1518	1540	87.1091	-4	2	-16	-6	9.16515	13840	13714
44	4392.76		12497	12997	12894	12796	264.013	1207	1267	1257	1243.67	32.1455	-9	-22	-33	-21.3333	12.0139	15488	15431	14497	15138.7	556.43	1700	1752	1762	1738	33.2866	-14	-9	-20	-14.3333	5.50757	15123	12668	12420	13403.7	1494.14	1553	1740	1629	1640.67	94.0443	-9	2	-11	-6	7	14123	13986
45	4494.9		12771	13404	13212	13129	324.56	1254	1315	1349	1306	48.1352	-15	-28	-29	-24	7.81025	15826	15736	14841	15467.7	544.572	1791	1838	1863	1830.67	36.5559	-20	-9	-20	-16.3333	6.35085	15341	12917	12743	13667	1452.33	1611	1827	1695	1711	108.885	-10	1	-2	-3.66667	5.68624	14449	14314
46	4597.01		12943	13559	13473	13325	333.605	1317	1348	1355	1340	20.2237	-11	-29	-19	-19.6667	9.0185	16127	16116	15087	15776.7	597.294	1837	1914	1912	1887.67	43.89	-14	-4	-17	-11.6667	6.80686	15676	13205	13000	13960.3	1489.34	1650	1862	1733	1748.33	106.829	2	1	-12	-3	7.81025	14644	14526
47	4699.1		13163	13860	13859	13627.3	402.125	1321	1438	1415	1391.33	61.9866	-11	-7	-12	-10	2.64575	16364	16538	15404	16102	610.714	1884	1977	2001	1954	61.7981	-17	1	-25	-13.6667	13.3167	16021	13441	13353	14271.7	1515.61	1751	1953	1794	1832.67	106.406	-14	3	-10	-7	8.88819	14931	14941
48	4801.2		13372	14110	13957	13813	389.504	1414	1485	1512	1470.33	50.6195	-20	-23	-31	-24.6667	5.68624	16867	16723	15766	16452	598.44	2001	2067	2044	2037.33	33.5012	-14	8	-16	-7.33333	13.3167	16226	13697	13582	14501.7	1494.42	1803	2033	1877	1904.33	117.411	3	4	-14	-2.33333	10.116	15248	15237
49	4903.27		13647	14249	14229	14041.7	341.938	1431	1516	1545	1497.33	59.2481	7	-34	-21	-16	20.9523	17071	17030	16231	16777.3	473.582	2060	2149	2107	2105.33	44.5234	-18	-1	-18	-12.3333	9.81495	16567	13907	13697	14723.7	1599.82	1853	2125	1916	1964.67	142.381	-8	8	-5	-1.66667	8.5049	15351	15331
50	5005.35		13687	14621	14418	14242	491.244	1506	1604	1618	1576	61.0246	-5	-22	-34	-20.3333	14.5717	17260	17410	16271	16980.3	618.862	2101	2200	2182	2161	52.7352	-8	-13	-17	-12.6667	4.50925	16778	14147	13917	14947.3	1589.57	1903	2126	1982	2003.67	113.068	-2	2	-2	-0.666667	2.3094	15693	15585
51	5107.47		13968	14757	14552	14425.7	409.39	1526	1649	1645	1606.67	69.888	-2	-20	-28	-16.6667	13.3167	17685	17658	16679	17340.7	573.179	2146	2269	2230	2215	62.857	-2	-9	-13	-8	5.56776	17014	14307	14184	15168.3	1599.58	1966	2215	2078	2086.33	124.709	2	13	-14	0.333333	13.5769	15903	15968
52	5209.55		14027	14968	14821	14605.3	506.216	1585	1682	1738	1668.33	77.4102	-10	-18	-29	-19	9.53939	17928	18041	16945	17638	602.809	2204	2348	2323	2291.67	76.9437	-11	-6	-33	-16.6667	14.3643	17283	14482	14448	15404.3	1627.06	1988	2308	2194	2163.33	162.189	0	-3	-11	-4.66667	5.68624	16236	16192
53	5311.64		14326	15213	15038	14859	469.812	1661	1700	1775	1712	57.9396	0	-13	-36	-16.3333	18.23	18104	18188	17205	17832.3	544.908	2307	2366	2416	2363	54.5619	-13	-6	-23	-14	8.544	17589	14767	14659	15671.7	1661.34	2082	2344	2254	2226.67	133.121	-7	-2	-8	-5.66667	3.21455	16371	16396
54	5413.8		14394	15316	15105	14938.3	483.068	1701	1778	1792	1757	49	0	-16	-14	-10	8.7178	18441	18532	17492	18155	575.975	2344	2459	2471	2424.67	70.1166	-15	-4	-12	-10.3333	5.68624	17758	14985	14934	15892.3	1615.92	2135	2416	2247	2266	141.46	-1	2	-9	-2.66667	5.68624	16584	16438
55	5516.22		14619	15575	15528	15240.7	538.892	1786	1865	1892	1847.67	55.0848	2	-8	-25	-10.3333	13.6504	18633	18758	17771	18387.3	537.407	2382	2539	2532	2484.33	88.6924	-8	1	-21	-9.33333	11.0604	17964	15282	15068	16104.7	1613.78	2219	2499	2341	2353	140.385	-7	7	-10	-3.33333	9.07377	16809	16750
56	5618.5		14761	15806	15605	15390.7	554.491	1802	1882	1927	1870.33	63.3114	2	-21	-42	-20.3333	22.0076	18865	19118	18113	18698.7	522.739	2500	2615	2597	2570.67	61.8574	-4	-17	-12	-11	6.55744	18199	15352	15328	16293	1650.69	2269	2554	2378	2400.33	143.807	-1	12	-13	-0.666667	12.5033	17044	16898
57	5720.87		14905	15915	15823	15547.7	558.463	1851	1927	1910	1896	39.8873	-7	-18	-15	-13.3333	5.68624	19082	19370	18203	18885	607.93	2546	2658	2650	2618	62.482	-15	-18	-22	-18.3333	3.51188	18431	15475	15451	16452.3	1713.62	2336	2635	2447	2472.67	151.143	2	-1	-10	-3	6.245	17218	17187
58	5823.26		15100	16037	15953	15696.7	518.433	1880	2022	2012	1971.33	79.2549	-6	-25	-29	-20	12.2882	19508	19647	18399	19184.7	683.948	2623	2732	2703	2686	56.4535	0	6	-14	-2.66667	10.2632	18682	15689	15595	16655.3	1755.77	2368	2702	2499	2523	168.288	-8	3	-15	-6.66667	9.07377	17447	17391
59	5925.69		15232	16295	16119	15882	569.753	1881	2072	2034	1995.67	101.106	-18	-23	-30	-23.6667	6.02771	19717	19947	18804	19489.3	604.555	2620	2749	2762	2710.33	78.5005	-17	-4	-23	-14.6667	9.71253	18975	15872	15787	16878	1816.55	2444	2768	2565	2592.33	163.72	-6	8	0	0.666667	7.02377	17565	17553
60	6028.15		15515	16514	16302	16110.3	526.358	1999	2068	2109	2058.67	55.5908	6	-10	-9	-4.33333	8.96289	19867	20131	18948	19648.7	620.987	2692	2833	2821	2782	78.1729	-4	-8	-10	-7.33333	3.05505	19034	16125	16023	17060.7	1709.72	2475	2830	2622	2642.33	178.371	-1	5	-8	-1.33333	6.50641	17812	17753
61	6130.48		15547	16542	16427	16172	544.311	2001	2127	2166	2098	86.238	-7	-14	-16	-12.3333	4.72582	20102	20401	19187	19896.7	632.511	2783	2902	2891	2858.67	65.7597	-6	-7	-16	-9.66667	5.50757	19198	16183	16165	17182	1745.93	2508	2904	2636	2682.67	202.082	-3	8	-7	-0.666667	7.76745	18043	17903
62	6232.79		15641	16764	16597	16334	605.936	2055	2178	2175	2136	70.1641	-5	-14	-14	-11	5.19615	20290	20528	19310	20042.7	645.571	2844	2990	2985	2939.67	82.8875	-12	-7	-22	-13.6667	7.63763	19362	16385	16295	17347.3	1745.33	2542	2956	2754	2750.67	207.02	-4	-3	-13	-6.66667	5.50757	18029	18062
63	6335.14		15770	16897	16749	16472	612.437	2083	2209	2257	2183	89.8666	-4	-19	-23	-15.3333	10.0167	20458	20679	19596	20244.3	572.243	2868	3046	2996	2970	91.8041	-6	8	-27	-8.33333	17.6163	19559	16532	16524	17538.3	1749.95	2625	2977	2815	2805.67	176.186	2	11	-20	-2.33333	15.9478	18328	18256
64	6437.45		15848	17002	16910	16586.7	641.356	2152	2254	2323	2243	86.0291	-1	-28	-20	-16.3333	13.8684	20725	20944	19814	20494.3	599.275	2943	3034	3112	3029.67	84.5833	-10	-8	-4	-7.33333	3.05505	19039	16669	16716	17474.7	1354.96	2718	3046	2885	2883	164.009	-11	5	-9	-5	8.7178	18539	18425
65	6539.75		16054	17221	17076	16783.7	636.055	2195	2343	2278	2272	74.1822	14	-16	-27	-9.66667	21.2211	20868	21176	19895	20646.3	668.65	3029	3118	3114	3087	50.2693	-4	-7	-8	-6.33333	2.08167	19963	16930	16836	17909.7	1778.86	2733	3080	2876	2896.33	174.391	-8	7	-3	-1.33333	7.63763	18651	18618
66	6642.11		16150	17289	17112	16850.3	612.929	2228	2323	2376	2309	74.9867	-3	-18	-12	-11	7.54983	21045	21411	20254	20903.3	591.366	3063	3200	3199	3154	78.8099	-7	1	-11	-5.66667	6.1101	20050	16797	16852	17899.7	1862.45	2804	3178	2952	2978	188.351	-9	11	-4	-0.666667	10.4083	18865	18860
67	6744.42		16261	17376	17368	17001.7	641.449	2235	2381	2427	2347.67	100.246	-5	-34	-31	-23.3333	15.9478	21258	21616	20364	21079.3	644.839	3098	3292	3225	3205	98.5343	-11	0	-12	-7.66667	6.65833	20151	17079	16943	18057.7	1814.15	2855	3284	3024	3054.33	216.103	-8	2	-7	-4.33333	5.50757	19012	18900
68	6846.85		16356	17515	17503	17124.7	665.712	2265	2415	2446	2375.33	96.8005	5	-15	-29	-13	17.088	21294	21761	20552	21202.3	609.69	3133	3301	3298	3244	96.1405	-19	9	-12	-7.33333	14.5717	20339	17263	17200	18267.3	1794.39	2904	3301	3073	3092.67	199.229	-10	5	0	-1.66667	7.63763	19121	18980
69	6949.25		16618	17557	17516	17230.3	530.692	2345	2476	2480	2433.67	76.8136	3	-17	-25	-13	14.4222	21635	21879	20645	21386.3	653.502	3195	3355	3374	3308	98.3209	-10	-18	-12	-13.3333	4.16333	20571	17422	17328	18440.3	1845.81	2959	3348	3137	3148	194.733	-4	6	0	0.666667	5.03322	19164	19185
70	7051.6		16593	17674	17729	17332	640.583	2391	2497	2534	2474	74.2226	-5	-23	-17	-15	9.16515	21734	22149	20872	21585	651.408	3243	3434	3408	3361.67	103.587	-5	1	-15	-6.33333	8.0829	20675	17362	17473	18503.3	1881.54	3035	3383	3147	3188.33	177.644	0	5	-1	1.33333	3.21455	19313	19397
71	7154		16669	17714	17860	17414.3	649.592	2412	2547	2570	2509.67	85.36	-13	-19	-24	-18.6667	5.50757	21940	22258	20980	21726	665.333	3277	3469	3457	3401	107.555	-7	-2	-25	-11.3333	12.0968	20668	17536	17560	18588	1801.37	3090	3395	3223	3236	152.915	-1	10	1	3.33333	5.85947	19517	19445
72	7256.38		16744	17966	17928	17546	694.812	2413	2606	2611	2543.33	112.9	-2	-17	-8	-9	7.54983	21949	22366	21144	21819.7	621.181	3333	3479	3473	3428.33	82.6156	-5	-4	-31	-13.3333	15.308	20867	17589	17684	18713.3	1865.73	3072	3484	3247	3267.67	206.776	-1	8	-12	-1.66667	10.0167	19624	19471
73	7358.7		16776	18032	18047	17618.3	729.521	2467	2638	2586	2563.67	87.6603	4	-1	-21	-6	13.2288	22147	22542	21322	22003.7	622.502	3409	3522	3554	3495	76.1774	-7	-11	-10	-9.33333	2.08167	21047	17868	17843	18919.3	1842.66	3157	3556	3299	3337.33	202.243	-7	1	-8	-4.66667	4.93288	19574	19712
74	7461.08		16862	18132	18107	17700.3	726.126	2475	2644	2652	2590.33	99.9617	-10	-12	-8	-10	2	22470	22713	21523	22235.3	628.75	3451	3624	3596	3557	92.8601	-8	5	-9	-4	7.81025	21230	17863	17878	18990.3	1939.62	3210	3631	3366	3402.33	212.839	-1	1	-3	-1	2	19804	19704
75	7563.45		16936	18259	18271	17822	767.322	2563	2702	2696	2653.67	78.5769	-6	-17	-23	-15.3333	8.62168	22517	22803	21595	22305	631.288	3511	3657	3659	3609	84.8764	5	6	-18	-2.33333	13.5769	21279	18020	18079	19126	1864.79	3211	3713	3429	3451	251.722	-4	10	1	2.33333	7.0946	19890	19903
76	7665.61		17119	18347	18399	17955	724.464	2581	2730	2720	2677	83.2887	5	-8	-12	-5	8.88819	22676	22835	21814	22441.7	549.358	3513	3733	3649	3631.67	111.02	-9	1	-19	-9	10	21256	17968	18031	19085	1880.41	3259	3730	3422	3470.33	239.191	1	13	-14	0	13.5277	19881	20090
77	7767.69		17201	18412	18386	17999.7	691.788	2614	2793	2792	2733	103.058	-7	-12	-30	-16.3333	12.0968	22627	23077	21927	22543.7	579.511	3555	3714	3726	3665	95.4516	-3	0	-20	-7.66667	10.7858	21497	18059	18150	19235.3	1959.19	3342	3802	3510	3551.33	232.769	-2	12	-11	-0.333333	11.5902	20114	20014
78	7869.79		17233	18577	18487	18099	751.327	2680	2798	2786	2754.67	64.941	6	-16	-18	-9.33333	13.3167	22861	23249	22096	22735.3	586.682	3637	3836	3808	3760.33	107.723	0	-2	-10	-4	5.2915	21568	18314	18400	19427.3	1854.37	3395	3798	3614	3602.33	201.753	7	8	-5	3.33333	7.23418	20281	20278
79	7971.89		17316	18611	18478	18135	712.385	2693	2825	2857	2791.67	86.9329	19	-9	-23	-4.33333	21.3854	22932	23452	22031	22805	718.962	3649	3869	3888	3802	132.842	0	-4	-21	-8.33333	11.1505	21741	18494	18379	19538	1908.72	3432	3898	3636	3655.33	233.601	-10	6	-16	-6.66667	11.3725	20255	20323
80	8073.97		17327	18710	18652	18229.7	782.27	2682	2859	2868	2803	104.886	-16	-4	-31	-17	13.5277	23031	23344	22193	22856	595.121	3728	3932	3912	3857.33	112.451	-10	-2	-19	-10.3333	8.5049	21805	18415	18512	19577.3	1929.83	3485	3909	3628	3674	215.71	-16	6	-8	-6	11.1355	20245	20393
81	8176.06		17375	18772	18806	18317.7	816.55	2748	2870	2933	2850.33	94.0549	-1	-26	-26	-17.6667	14.4338	23245	23553	22439	23079	575.253	3775	3981	3915	3890.33	105.192	-19	-3	-13	-11.6667	8.0829	21839	18603	18768	19736.7	1822.54	3470	3993	3708	3723.67	261.852	5	1	-14	-2.66667	10.0167	20456	20526
82	8278.16		17603	18724	18780	18369	663.966	2807	2936	2959	2900.67	81.9288	-3	-13	-18	-11.3333	7.63763	23388	23619	22515	23174	582.281	3848	3954	3971	3924.33	66.6508	-5	-3	-14	-7.33333	5.85947	21919	18623	18675	19739	1888.11	3530	4009	3737	3758.67	240.234	-4	0	-1	-1.66667	2.08167	20618	20538
83	8380.27		17578	18778	18893	18416.3	728.291	2840	2942	2976	2919.33	70.7766	-7	-19	-25	-17	9.16515	23348	23734	22603	23228.3	574.918	3856	4036	4030	3974	102.235	-19	2	-2	-6.33333	11.1505	22026	18753	18825	19868	1869.23	3509	4038	3747	3764.67	264.942	0	0	-2	-0.666667	1.1547	20587	20703
84	8482.38		17550	18877	18930	18452.3	781.893	2821	2995	3004	2940	103.155	9	-16	-23	-10	16.8226	23371	23736	22627	23244.7	565.191	3903	4097	4072	4024	105.532	-3	-4	-11	-6	4.3589	22249	18831	18977	20019	1932.62	3566	4075	3847	3829.33	254.959	-1	6	-9	-1.33333	7.50555	20662	20741
85	8584.48		17563	19019	19060	18547.3	852.704	2827	3000	3026	2951	108.171	2	-24	-26	-16	15.6205	23423	23863	22640	23308.7	619.465	3957	4101	4097	4051.67	82.0081	-8	6	-16	-6	11.1355	22286	18903	18957	20048.7	1937.78	3620	4120	3881	3873.67	250.081	-3	16	-2	3.66667	10.6927	20793	20834
86	8686.56		17709	18985	19022	18572	747.609	2863	2992	3048	2967.67	94.8701	9	-11	-10	-4	11.2694	23567	23992	22696	23418.3	660.667	3945	4205	4148	4099.33	136.661	3	-1	-12	-3.33333	7.76745	22370	18949	18952	20090.3	1974.25	3662	4197	3920	3926.33	267.556	3	-1	-6	-1.33333	4.50925	20948	20824
87	8788.85		17825	19171	19164	18720	775.101	2932	3084	3074	3030	85.0176	0	-12	-19	-10.3333	9.60902	23533	23932	22802	23422.3	573.071	4013	4264	4201	4159.33	130.585	-8	3	-14	-6.33333	8.62168	22277	19000	19202	20159.7	1836.44	3683	4208	4008	3966.33	264.969	2	7	-2	2.33333	4.50925	20856	20989
88	8891.21		17869	19124	19242	18745	760.929	2905	3111	3172	3062.67	139.908	10	-17	-16	-7.66667	15.308	23661	24042	22850	23517.7	608.789	4075	4315	4279	4223	129.43	-10	1	-13	-7.33333	7.37111	22423	19064	19198	20228.3	1901.82	3746	4239	4026	4003.67	247.258	0	-3	-2	-1.66667	1.52753	21082	21002
89	8993.61		17851	19265	19256	18790.7	813.788	2964	3130	3185	3093	115.052	9	-20	-37	-16	23.2594	23643	24039	22987	23556.3	531.328	4060	4273	4289	4207.33	127.845	-3	-3	-9	-5	3.4641	22516	19088	19120	20241.3	1969.98	3810	4340	4080	4076.67	265.016	-5	2	-7	-3.33333	4.72582	21005	21129
90	9095.86		17909	19258	19280	18815.7	785.273	2964	3182	3211	3119	135.015	12	-17	-19	-8	17.3494	23947	24294	23018	23753	659.751	4131	4377	4317	4275	128.265	-1	-4	-11	-5.33333	5.1316	22637	19265	19158	20353.3	1978.44	3842	4319	4081	4080.67	238.5	-1	6	-11	-2	8.544	21018	21148
91	9197.94		17873	19207	19312	18797.3	802.216	3045	3217	3232	3164.67	103.905	3	0	-10	-2.33333	6.80686	23659	24241	23072	23657.3	584.502	4176	4373	4343	4297.33	106.143	-11	4	-15	-7.33333	10.0167	22636	19264	19173	20357.7	1973.62	3869	4416	4111	4132	274.104	3	3	-7	-0.333333	5.7735	21078	21152
92	9300.01		17893	19321	19444	18886	862.159	3039	3198	3191	3142.67	89.8462	-8	-8	-12	-9.33333	2.3094	23753	24236	23129	23706	554.995	4220	4355	4397	4324	92.4824	1	-12	-8	-6.33333	6.65833	22747	19312	19454	20504.3	1943.5	3906	4447	4201	4184.67	270.87	6	9	-8	2.33333	9.07377	21233	21260
93	9402.13		17987	19358	19507	18950.7	837.878	3090	3236	3225	3183.67	81.304	4	-13	-15	-8	10.4403	24008	24279	23164	23817	581.521	4237	4496	4476	4403	144.108	-5	0	-8	-4.33333	4.04145	22911	19334	19402	20549	2045.83	3941	4517	4182	4213.33	289.276	3	8	-7	1.33333	7.63763	21231	21338
94	9504.24		18114	19413	19397	18974.7	745.402	3115	3281	3315	3237	107.014	10	-13	-3	-2	11.5326	23818	24475	23197	23830	639.085	4340	4480	4441	4420.33	72.2519	5	-1	-10	-2	7.54983	22766	19408	19444	20539.3	1928.43	4005	4494	4248	4249	244.502	7	1	-8	0	7.54983	21296	21327
95	9606.33		18133	19430	19437	19000	750.852	3057	3309	3308	3224.67	145.204	2	-13	-20	-10.3333	11.2398	23938	24437	23174	23849.7	636.117	4312	4514	4559	4461.67	131.554	-12	5	-12	-6.33333	9.81495	22859	19378	19583	20606.7	1953.27	4027	4589	4241	4285.67	283.65	-3	17	-5	3	12.1655	21400	21402
96	9708.44		18178	19499	19510	19062.3	765.875	3158	3285	3335	3259.33	91.2487	7	-20	-18	-10.3333	15.0444	24084	24442	23207	23911	635.416	4354	4608	4545	4502.33	132.266	-5	2	-8	-3.66667	5.1316	22870	19431	19620	20640.3	1933.26	4060	4638	4277	4325	291.974	6	9	2	5.66667	3.51188	21365	21495
97	9810.55		18203	19514	19502	19073	753.466	3154	3258	3338	3250	92.2605	13	1	-24	-3.33333	18.8768	24005	24469	23273	23915.7	602.984	4355	4625	4537	4505.67	137.7	2	3	-1	1.33333	2.08167	22842	19559	19725	20708.7	1849.38	4074	4633	4356	4354.33	279.504	-6	11	-10	-1.66667	11.1505	21523	21356
98	9912.66		18220	19510	19647	19125.7	787.316	3196	3364	3445	3335	127.008	2	-12	-9	-6.33333	7.37111	24065	24631	23312	24002.7	661.706	4433	4682	4614	4576.33	128.702	-5	3	-1	-1	4	22997	19436	19711	20714.7	1981.34	4115	4693	4390	4399.33	289.113	-2	8	-5	0.333333	6.80686	21467	21606
99	10014.7		18250	19598	19648	19165.3	793.096	3243	3403	3455	3367	110.49	5	-10	-35	-13.3333	20.2073	24053	24664	23410	24042.3	627.068	4495	4716	4653	4621.33	113.852	-5	1	-11	-5	6	23029	19595	19818	20814	1921.48	4163	4732	4432	4442.33	284.641	3	4	-7	0	6.08276	21451	21539
100	10116.8		18252	19642	19592	19162	788.48	3245	3391	3468	3368	113.265	-5	-15	-21	-13.6667	8.0829	24085	24737	23385	24069	676.142	4462	4705	4728	4631.67	147.385	-3	4	-2	-0.333333	3.78594	23097	19703	19704	20834.7	1959.24	4161	4735	4445	4447	287.005	1	12	-4	3	8.18535	21473	21659
101	10218.9		18182	19632	19657	19157	844.467	3260	3406	3427	3364.33	90.9634	17	-22	-33	-12.6667	26.2742	24223	24552	23510	24095	532.662	4566	4713	4699	4659.33	81.1316	2	7	-10	-0.333333	8.73689	23187	19655	19797	20879.7	1999.47	4208	4717	4465	4463.33	254.504	-7	20	0	4.33333	14.0119	21391	21583
102	10321.1		18287	19643	19711	19213.7	803.237	3232	3452	3483	3389	136.847	15	-15	-13	-4.33333	16.773	24171	24637	23440	24082.7	603.369	4548	4807	4763	4706	138.589	7	5	-10	0.666667	9.29157	23165	19788	19822	20925	1939.97	4273	4820	4538	4543.67	273.544	-1	2	-7	-2	4.58258	21601	21671
103	10423.3		18233	19629	19793	19218.3	857.255	3310	3492	3508	3436.67	109.988	-2	1	-17	-6	9.64365	24148	24601	23454	24067.7	577.704	4560	4831	4794	4728.33	146.95	-2	-1	-14	-5.66667	7.23418	23206	19668	19865	20913	1988.24	4315	4871	4552	4579.33	279.006	0	2	2	1.33333	1.1547	21517	21709
104	10525.7		18333	19725	19703	19253.7	797.397	3289	3540	3555	3461.33	149.433	-1	-7	-13	-7	6	24134	24616	23422	24057.3	600.681	4573	4822	4817	4737.33	142.339	-2	-5	-18	-8.33333	8.5049	23216	19659	19785	20886.7	2018.25	4324	4921	4552	4599	301.262	2	9	-17	-2	13.4536	21681	21710
105	10628		18437	19726	19704	19289	737.936	3337	3497	3527	3453.67	102.144	7	-3	-16	-4	11.5326	24199	24542	23443	24061.3	562.285	4649	4875	4859	4794.33	126.116	3	8	-2	3	5	23136	19773	19996	20968.3	1880.56	4354	5014	4646	4671.33	330.728	-5	4	1	0	4.58258	21557	21617
106	10730.3		18340	19544	19787	19223.7	774.863	3375	3487	3513	3458.33	73.3303	6	-4	-19	-5.66667	12.5831	24191	24688	23512	24130.3	590.343	4696	4960	4902	4852.67	138.742	2	0	0	0.666667	1.1547	23125	19691	19885	20900.3	1929.06	4376	5012	4656	4681.33	318.756	-1	12	-5	2	8.88819	21574	21743
107	10832.6		18391	19701	19741	19277.7	768.136	3362	3542	3560	3488	109.49	4	-11	-24	-10.3333	14.0119	24262	24580	23493	24111.7	558.876	4674	4946	4944	4854.67	156.465	2	-1	-9	-2.66667	5.68624	23319	19711	19860	20963.3	2041.43	4344	4981	4669	4664.67	318.522	-4	9	7	4	7	21593	21618
108	10934.8		18419	19709	19761	19296.3	760.238	3360	3561	3578	3499.67	121.253	4	-8	-22	-8.66667	13.0128	24194	24524	23595	24104.3	470.946	4732	4939	4963	4878	127.008	4	7	-16	-1.66667	12.5033	23121	19785	19928	20944.7	1886.12	4375	4987	4686	4682.67	306.014	4	14	-3	5	8.544	21586	21727
109	11036.9		18379	19667	19742	19262.7	766.196	3398	3529	3566	3497.67	88.2742	5	-22	-18	-11.6667	14.5717	24094	24707	23463	24088	622.022	4795	4993	4985	4924.33	112.077	-2	-10	0	-4	5.2915	23283	19834	19917	21011.3	1967.76	4436	5013	4730	4726.33	288.517	2	18	-2	6	10.583	21557	21709
110	11139		18408	19714	19796	19306	778.771	3393	3637	3632	3554	139.453	0	-7	-13	-6.66667	6.50641	24179	24647	23436	24087.3	610.682	4811	5081	4990	4960.67	137.369	-12	8	-24	-9.33333	16.1658	23248	19697	20017	20987.3	1964.32	4434	5102	4760	4765.33	334.032	-8	9	3	1.33333	8.62168	21661	21849
111	11241		18380	19666	19895	19313.7	816.646	3447	3622	3609	3559.33	97.5004	1	-3	-14	-5.33333	7.76745	24242	24695	23531	24156	586.746	4783	5085	5010	4959.33	157.246	10	7	-17	0	14.7986	23334	19918	19998	21083.3	1949.54	4497	5151	4808	4818.67	327.13	7	6	0	4.33333	3.78594	21702	21787
112	11343.1		18482	19705	19755	19314	720.967	3443	3634	3665	3580.67	120.226	-3	-16	-28	-15.6667	12.5033	24335	24630	23478	24147.7	598.412	4798	5065	5077	4980	157.731	5	13	-16	0.666667	14.9778	23404	19872	20058	21111.3	1987.68	4498	5185	4874	4852.33	344.012	0	16	-5	3.66667	10.9697	21726	21845
113	11445.2		18399	19844	19870	19371	841.877	3454	3644	3682	3593.33	122.153	-4	2	-20	-7.33333	11.3725	24119	24729	23581	24143	574.376	4837	5109	5077	5007.67	148.665	-7	1	-11	-5.66667	6.1101	23330	19853	19879	21020.7	1999.98	4574	5180	4816	4856.67	305.04	2	12	10	8	5.2915	21670	21776
114	11547.4		18390	19747	19888	19341.7	827.177	3491	3630	3717	3612.67	113.993	-3	-10	-2	-5	4.3589	24212	24751	23457	24140	649.998	4872	5147	5137	5052	155.965	10	0	-13	-1	11.5326	23396	19799	20036	21077	2011.81	4569	5163	4859	4863.67	297.027	-2	10	-3	1.66667	7.23418	21689	21906
115	11649.4		18338	19818	19810	19322	852.178	3483	3727	3733	3647.67	142.637	2	-6	-18	-7.33333	10.0664	24191	24693	23601	24161.7	546.591	4915	5199	5120	5078	146.584	-6	1	-9	-4.66667	5.1316	23399	19838	20028	21088.3	2003.35	4618	5237	4856	4903.67	312.241	6	14	-10	3.33333	12.2202	21620	21748
116	11751.5		18426	19780	19912	19372.7	822.49	3538	3730	3746	3671.33	115.747	-8	-4	-16	-9.33333	6.1101	24118	24783	23588	24163	598.77	4910	5206	5209	5108.33	171.768	-4	-9	-21	-11.3333	8.73689	23348	19855	20049	21084	1963.08	4599	5279	4927	4935	340.071	-6	11	-11	-2	11.5326	21801	21824
117	11853.6		18413	19822	19816	19350.3	811.76	3540	3752	3752	3681.33	122.398	6	2	-29	-7	19.1572	24296	24619	23624	24179.7	507.599	4968	5187	5181	5112	124.744	-4	3	-14	-5	8.544	23301	20001	20017	21106.3	1900.65	4649	5241	4916	4935.33	296.473	7	15	0	7.33333	7.50555	21655	21935
118	11955.7		18494	19825	19852	19390.3	776.365	3569	3726	3762	3685.67	102.627	10	-2	-11	-1	10.5357	24363	24808	23675	24282	570.827	4965	5301	5291	5185.67	191.168	7	11	-15	1	14	23441	19877	20091	21136.3	1998.77	4711	5266	4977	4984.67	277.579	4	4	-2	2	3.4641	21659	21808
119	12058.1		18444	19847	19816	19369	801.223	3557	3731	3767	3685	112.303	-7	0	-10	-5.66667	5.1316	24238	24807	23638	24227.7	584.569	4967	5335	5281	5194.33	198.719	-6	-3	-2	-3.66667	2.08167	23486	19762	20155	21134.3	2046.06	4727	5303	4980	5003.33	288.708	2	9	0	3.66667	4.72582	21643	21794
120	12160.4		18486	19835	19784	19368.3	764.548	3563	3744	3779	3695.33	115.932	12	-13	-29	-10	20.664	24247	24704	23579	24176.7	565.788	5012	5301	5322	5211.67	173.235	5	-5	-14	-4.66667	9.50438	23378	19884	20001	21087.7	1984.35	4731	5313	5050	5031.33	291.449	0	12	-2	3.33333	7.57188	21685	21858
121	12262.7		18484	19832	19895	19403.7	797.077	3597	3754	3822	3724.33	115.396	-15	-11	-9	-11.6667	3.05505	24349	24716	23490	24185	629.238	5034	5403	5257	5231.33	185.834	-9	13	-9	-1.66667	12.7017	23370	19901	20078	21116.3	1953.74	4788	5361	5001	5050	289.626	-2	4	-8	-2	6	21705	21897
122	12365		18475	19874	19914	19421	819.504	3595	3782	3846	3741	130.426	-2	-11	-19	-10.6667	8.5049	24322	24729	23544	24198.3	602.102	5058	5339	5295	5230.67	151.143	-2	11	-9	0	10.1489	23412	19932	20173	21172.3	1943.35	4795	5428	5070	5097.67	317.406	2	16	-1	5.66667	9.07377	21766	21970
123	12467.3		18423	19881	19940	19414.7	859.315	3641	3825	3831	3765.67	108.006	4	-25	-15	-12	14.7309	24387	24646	23656	24229.7	513.41	5105	5401	5382	5296	165.683	-2	12	-8	0.666667	10.2632	23484	19881	20088	21151	2023.09	4782	5429	5038	5083	325.839	6	12	-7	3.66667	9.71253	21610	21878
124	12569.6		18448	19757	19873	19359.3	791.366	3623	3820	3846	3763	121.939	-2	-17	-13	-10.6667	7.76745	24310	24814	23625	24249.7	596.792	5073	5408	5325	5268.67	174.46	5	-5	-15	-5	10	23441	19988	20068	21165.7	1970.9	4814	5458	5149	5140.33	322.087	1	14	3	6	7	21782	21864
125	12671.9		18486	19842	19802	19376.7	771.599	3617	3871	3901	3796.33	156.03	3	-18	-13	-9.33333	10.9697	24197	24801	23570	24189.3	615.536	5175	5455	5405	5345	149.332	-3	11	-21	-4.33333	16.0416	23536	20036	20114	21228.7	1998.59	4828	5468	5119	5138.33	320.438	-4	12	-1	2.33333	8.5049	21727	22028
126	12774.1		18357	19838	19980	19391.7	898.856	3677	3889	3862	3809.33	115.396	13	2	-12	1	12.53	24296	24825	23722	24281	551.653	5110	5357	5375	5280.67	148.075	-15	4	-18	-9.66667	11.9304	23482	19960	20183	21208.3	1972.21	4817	5473	5172	5154	328.37	-1	6	-11	-2	8.544	21673	21900
127	12876.2		18409	19917	19853	19393	852.77	3656	3842	3863	3787	113.934	-3	-7	-31	-13.6667	15.1438	24219	24601	23633	24151	487.569	5174	5494	5432	5366.67	169.71	7	1	-11	-1	9.16515	23542	19958	20179	21226.3	2008.47	4900	5502	5136	5179.33	303.33	3	10	-4	3	7	21760	21947
128	12978.2		18514	19788	19915	19405.7	774.812	3692	3854	3927	3824.33	120.276	10	-4	-15	-3	12.53	24272	24619	23622	24171	506.116	5150	5466	5387	5334.33	164.452	7	1	-5	1	6	23347	19867	20120	21111.3	1940.27	4875	5553	5212	5213.33	339.002	6	3	1	3.33333	2.51661	21812	21859
129	13080.4		18518	19764	19904	19395.3	763.011	3712	3840	3899	3817	95.5981	-3	-16	-10	-9.66667	6.50641	24346	24776	23642	24254.7	572.49	5215	5550	5389	5384.67	167.542	-7	7	-17	-5.66667	12.0554	23582	19803	20164	21183	2085.42	4906	5562	5234	5234	328	2	17	-5	4.66667	11.2398	21508	21859
130	13182.4		18413	19937	19764	19371.3	834.437	3727	3889	3926	3847.33	105.841	5	-8	-12	-5	8.88819	24198	24747	23562	24169	593.032	5263	5531	5462	5418.67	139.156	-3	6	-13	-3.33333	9.50438	23520	19974	20093	21195.7	2013.81	4942	5551	5240	5244.33	304.523	-2	14	1	4.33333	8.5049	21782	21943
131	13284.5		18403	19799	19913	19371.7	840.824	3717	3895	3907	3839.67	106.402	4	-5	-4	-1.66667	4.93288	24315	24789	23656	24253.3	569.012	5286	5513	5446	5415	116.632	0	3	-14	-3.66667	9.07377	23597	19972	20214	21261	2026.65	4916	5597	5277	5263.33	340.706	-9	1	0	-2.66667	5.50757	21658	21937
132	13386.6		18509	19819	19948	19425.3	796.185	3772	3962	3956	3896.67	108.006	8	-12	-22	-8.66667	15.2753	24341	24675	23654	24223.3	520.571	5280	5592	5537	5469.67	166.542	-7	9	1	1	8	23384	19950	20086	21140	1944.55	4992	5677	5332	5333.67	342.503	7	13	-3	5.66667	8.0829	21686	21911
133	13488.7		18383	19828	19830	19347	834.849	3777	3971	3989	3912.33	117.547	4	-5	-12	-4.33333	8.02081	24303	24849	23779	24310.3	535.038	5277	5578	5566	5473.67	170.424	12	-6	-7	-0.333333	10.6927	23469	19995	20128	21197.3	1968.44	4990	5621	5244	5285	317.492	-2	9	-10	-1	9.53939	21888	21962
134	13590.8		18407	19761	19755	19307.7	780.006	3793	3935	3967	3898.33	92.6139	-11	-6	-18	-11.6667	6.02771	24201	24635	23706	24180.7	464.834	5270	5578	5525	5457.67	164.67	3	2	-9	-1.33333	6.65833	23561	20032	20160	21251	2001.54	4994	5645	5309	5316	325.556	-6	5	-1	-0.666667	5.50757	21743	21837
135	13692.9		18386	19776	19827	19329.7	817.637	3747	3926	3957	3876.67	113.359	13	-15	-7	-3	14.4222	24253	24768	23691	24237.3	538.671	5296	5641	5529	5488.67	176.001	-4	1	-7	-3.33333	4.04145	23400	19905	20157	21154	1949.17	5006	5717	5317	5346.67	356.427	1	7	-3	1.66667	5.03322	21639	21896
136	13795.1		18529	19750	19797	19358.7	718.897	3725	3949	3957	3877	131.697	18	1	-22	-1	20.0749	24158	24691	23631	24160	530.003	5311	5633	5526	5490	163.991	-3	2	-7	-2.66667	4.50925	23477	19893	20068	21146	2020.6	4983	5707	5318	5336	362.335	3	4	-7	0	6.08276	21682	21867
137	13897.4		18434	19746	19841	19340.3	786.344	3793	3992	4027	3937.33	126.215	16	-14	-19	-5.66667	18.9297	24276	24731	23633	24213.3	551.676	5374	5640	5602	5538.67	143.866	-1	4	-3	0	3.60555	23461	19874	20146	21160.3	1997.07	5068	5676	5368	5370.67	304.009	0	6	1	2.33333	3.21455	21696	21968
138	13999.8		18372	19748	19733	19284.3	790.139	3791	3989	4023	3934.33	125.289	-8	-16	-17	-13.6667	4.93288	24201	24699	23710	24203.3	494.504	5319	5701	5616	5545.33	200.565	-3	-6	-16	-8.33333	6.80686	23270	19953	20171	21131.3	1855.34	5073	5732	5286	5363.67	336.295	3	20	-13	3.33333	16.5025	21541	21920
139	14102		18432	19857	19783	19357.3	802.216	3809	3983	3987	3926.33	101.633	1	-28	-28	-18.3333	16.7432	24200	24729	23641	24190	544.069	5323	5697	5603	5541	194.556	10	2	-17	-1.66667	13.8684	23371	19879	20045	21098.3	1969.94	5073	5721	5325	5373	326.656	6	6	1	4.33333	2.88675	21681	21916
140	14204.2		18427	19755	19829	19337	788.951	3830	3993	4040	3954.33	110.21	-6	-16	-14	-12	5.2915	24180	24538	23622	24113.3	461.625	5355	5628	5613	5532	153.47	-4	1	-6	-3	3.60555	23389	19977	20146	21170.7	1922.99	5032	5747	5402	5393.67	357.573	0	5	-5	0	5	21654	21831
141	14306.3		18447	19751	19773	19323.7	759.295	3823	3977	4033	3944.33	108.744	-7	-4	-14	-8.33333	5.1316	24286	24761	23523	24190	624.558	5432	5714	5621	5589	143.698	1	-7	-16	-7.33333	8.5049	23482	19883	20102	21155.7	2017.64	5083	5818	5396	5432.33	368.845	7	-5	2	1.33333	6.02771	21687	21921
142	14408.4		18410	19794	19797	19333.7	799.92	3823	4034	4019	3958.67	117.73	3	4	-29	-7.33333	18.7705	24342	24699	23615	24218.7	552.424	5391	5668	5680	5579.67	163.5	-3	8	-13	-2.66667	10.504	23471	19915	20180	21188.7	1980.99	5115	5722	5463	5433.33	304.586	-1	3	1	1	2	21806	21964
143	14510.5		18466	19818	19774	19352.7	768.191	3803	4027	4070	3966.67	143.361	-3	-14	-12	-9.66667	5.85947	24229	24667	23680	24192	494.539	5425	5769	5673	5622.33	177.509	2	1	-22	-6.33333	13.5769	23490	20012	20165	21222.3	1965.35	5119	5738	5396	5417.67	310.068	7	12	-8	3.66667	10.4083	21853	21888
144	14612.6		18493	19749	19879	19373.7	765.445	3870	4025	4071	3988.67	105.311	-4	2	-13	-5	7.54983	24235	24690	23521	24148.7	589.263	5480	5773	5674	5642.33	149.045	2	4	-3	1	3.60555	23472	19882	20143	21165.7	2001.6	5160	5762	5376	5432.67	304.974	3	8	-13	-0.666667	10.9697	21828	22016
145	14714.7		18447	19734	19755	19312	749.186	3855	4062	4082	3999.67	125.683	16	0	-27	-3.66667	21.7332	24258	24687	23764	24236.3	461.881	5478	5782	5696	5652	156.704	4	0	2	2	2	23437	19947	20181	21188.3	1950.91	5113	5776	5479	5456	332.098	-2	9	-1	2	6.08276	21647	21897
146	14816.8		18375	19785	19833	19331	828.268	3845	4076	4041	3987.33	124.5	-2	-2	-35	-13	19.0526	24064	24831	23661	24185.3	594.362	5464	5825	5741	5676.67	188.903	-1	3	-3	-0.333333	3.05505	23421	19852	20186	21153	1971.23	5149	5841	5449	5479.67	347.018	1	3	-2	0.666667	2.51661	21746	21951
147	14918.9		18324	19677	19883	19294.7	846.909	3829	4061	4078	3989.33	139.113	0	-19	-23	-14	12.2882	24191	24712	23639	24180.7	536.575	5461	5756	5704	5640.33	157.469	5	8	-21	-2.66667	15.9478	23520	19958	20110	21196	2014.08	5150	5848	5537	5511.67	349.689	6	14	2	7.33333	6.1101	21761	22053
148	15021.1		18460	19774	19744	19326	750.128	3843	4044	4081	3989.33	128.072	7	-19	-17	-9.66667	14.4684	24163	24762	23647	24190.7	558.015	5460	5825	5715	5666.67	187.239	-10	11	-4	-1	10.8167	23486	19875	20244	21201.7	1986.88	5147	5835	5466	5482.67	344.303	2	11	-8	1.66667	9.50438	21796	21975
149	15123.2		18307	19649	19742	19232.7	802.998	3892	4024	4099	4005	104.8	7	-11	-28	-10.6667	17.5024	24210	24586	23682	24159.3	454.125	5503	5749	5794	5682	156.643	15	-2	-6	2.33333	11.1505	23442	20003	19992	21145.7	1988.69	5190	5917	5490	5532.33	365.344	1	10	-10	0.333333	10.0167	21695	21946
150	15225.5		18391	19649	19811	19283.7	777.304	3865	4073	4094	4010.67	126.587	-1	-20	-25	-15.3333	12.6623	24190	24691	23525	24135.3	584.919	5473	5846	5739	5686	192.065	-7	-1	-7	-5	3.4641	23473	19978	19941	21130.7	2028.6	5190	5862	5500	5517.33	336.335	0	12	2	4.66667	6.4291	21841	21906
151	15327.9		18378	19646	19810	19278	783.724	3858	4093	4030	3993.67	121.64	18	-12	-4	0.666667	15.5349	24129	24694	23751	24191.3	474.58	5469	5803	5792	5688	189.739	-8	1	-10	-5.66667	5.85947	23306	19907	20047	21086.7	1923.27	5194	5885	5509	5529.33	345.948	1	20	-5	5.33333	13.0512	21707	21880
152	15430.3		18410	19739	19810	19319.7	788.594	3879	4065	4113	4019	123.596	11	-2	-19	-3.33333	15.0444	24244	24676	23673	24197.7	503.103	5533	5796	5718	5682.33	135.079	2	5	-15	-2.66667	10.7858	23504	19977	20011	21164	2026.57	5247	5901	5558	5568.67	327.13	-6	9	2	1.66667	7.50555	21688	21858
153	15532.6		18371	19725	19798	19298	803.635	3878	4031	4056	3988.33	96.3656	1	-20	-3	-7.33333	11.1505	24428	24805	23625	24286	602.68	5567	5832	5819	5739.33	149.387	-5	21	6	7.33333	13.0512	23376	19822	20057	21085	1987.54	5255	5911	5502	5556	331.317	11	21	-2	10	11.5326	21764	21876
154	15635		18427	19737	19645	19269.7	731.219	3890	4064	4168	4040.67	140.461	6	5	-19	-2.66667	14.1539	24129	24611	23610	24116.7	500.614	5573	5818	5746	5712.33	125.922	-5	2	-16	-6.33333	9.07377	23453	20022	20119	21198	1953.49	5223	5892	5537	5550.67	334.709	1	11	-7	1.66667	9.0185	21710	21838
155	15737.4		18351	19786	19728	19288.3	812.272	3890	4046	4129	4021.67	121.344	-9	12	-15	-4	14.1774	24319	24712	23598	24209.7	564.991	5567	5875	5845	5762.33	169.827	2	5	-12	-1.66667	9.07377	23305	19959	20127	21130.3	1885.19	5231	5889	5546	5555.33	329.099	-7	4	-3	-2	5.56776	21688	22043
156	15839.7		18450	19745	19897	19364	795.187	3870	4110	4155	4045	153.216	6	6	-19	-2.33333	14.4338	24234	24763	23620	24205.7	572.027	5604	5925	5819	5782.67	163.555	-11	1	-11	-7	6.9282	23456	19862	20043	21120.3	2024.77	5244	5956	5614	5604.67	356.092	0	7	-13	-2	10.1489	21736	21838
157	15941.9		18380	19779	19847	19335.3	828.041	3887	4094	4145	4042	136.635	5	1	-7	-0.333333	6.1101	24205	24753	23606	24188	573.689	5602	5926	5837	5788.33	167.393	8	6	0	4.66667	4.16333	23399	19961	20099	21153	1946.32	5257	5923	5600	5593.33	333.05	0	8	-11	-1	9.53939	21783	21890
158	16044.2		18341	19714	19681	19245.3	783.349	3973	4147	4157	4092.33	103.467	4	-12	-12	-6.66667	9.2376	24315	24695	23572	24194	571.194	5539	5862	5847	5749.33	182.308	-2	8	-24	-6	16.3707	23456	19845	20102	21134.3	2014.72	5222	5902	5596	5573.33	340.566	0	4	6	3.33333	3.05505	21778	21832
159	16146.5		18361	19639	19619	19206.3	732.148	3951	4072	4127	4050	90.0389	7	-11	-24	-9.33333	15.5671	24185	24690	23683	24186	503.501	5570	5897	5823	5763.33	171.471	0	2	-23	-7	13.8924	23435	19811	19982	21076	2044.74	5252	5950	5591	5597.67	349.048	4	17	0	7	8.88819	21758	21884
160	16248.8		18416	19889	19740	19348.3	810.854	3931	4135	4103	4056.33	109.715	4	-20	-32	-16	18.3303	24352	24686	23612	24216.7	549.641	5608	5875	5827	5770	142.334	3	-3	-7	-2.33333	5.03322	23262	19895	20240	21132.3	1852.39	5260	5976	5576	5604	358.82	3	2	-3	0.666667	3.21455	21764	22041
161	16351.1		18366	19727	19810	19301	810.797	3894	4119	4200	4071	158.547	4	-6	-13	-5	8.544	24197	24694	23551	24147.3	573.116	5597	5895	5866	5786	164.32	2	5	1	2.66667	2.08167	23369	19952	20145	21155.3	1919.52	5271	5975	5577	5607.67	353	-5	8	-10	-2.33333	9.29157	21861	21902
162	16453.5		18444	19736	19734	19304.7	745.36	3907	4143	4190	4080	151.654	13	-11	-22	-6.66667	17.8979	24182	24701	23485	24122.7	610.167	5569	5974	5863	5802	209.277	4	7	-11	0	9.64365	23420	19840	20074	21111.3	2002.78	5327	5998	5612	5645.67	336.765	-5	11	1	2.33333	8.0829	21770	21908
163	16555.8		18349	19695	19740	19261.3	790.424	3937	4113	4142	4064	110.937	-14	-4	-10	-9.33333	5.03322	24240	24665	23738	24214.3	464.033	5581	5949	5848	5792.67	190.138	2	15	-13	1.33333	14.0119	23436	19949	20167	21184	1953.33	5284	6000	5632	5638.67	358.047	10	20	2	10.6667	9.0185	21765	21991
164	16658.1		18351	19706	19766	19274.3	800.193	3966	4118	4201	4095	119.176	9	-14	-19	-8	14.9332	24348	24771	23649	24256	566.63	5580	5878	5853	5770.33	165.307	-10	-4	-18	-10.6667	7.02377	23463	19960	20127	21183.3	1976.01	5261	5996	5609	5622	367.672	1	9	-3	2.33333	6.1101	21675	21907
[truncated: 172 more columns]

## Sheet: Data - avg and stdev
sfGFP data normalized, averages and standard deviations compiled
			AVERAGE	AVERAGE	AVERAGE	AVERAGE	AVERAGE	AVERAGE	AVERAGE	AVERAGE		STDEV	STDEV	STDEV	STDEV	STDEV	STDEV	STDEV	STDEV			AVERAGE	AVERAGE	AVERAGE	AVERAGE	AVERAGE	AVERAGE	AVERAGE	AVERAGE		STDEV	STDEV	STDEV	STDEV	STDEV	STDEV	STDEV	STDEV			AVERAGE	AVERAGE	AVERAGE	AVERAGE	AVERAGE	AVERAGE	AVERAGE	AVERAGE
sfGFP			525 QD-100 nM-PURE-1x	525 QD-75 nM-PURE-1x	525 QD-50 nM-PURE-1x	525 QD-10 nM-PURE-1x	525 QD-5 nM-PURE-1x	525 QD-2.5 nM-PURE-1x	525 QD-1 nM-PURE-1x	Free-PURE-1x		525 QD-100 nM-PURE-1x	525 QD-75 nM-PURE-1x	525 QD-50 nM-PURE-1x	525 QD-10 nM-PURE-1x	525 QD-5 nM-PURE-1x	525 QD-2.5 nM-PURE-1x	525 QD-1 nM-PURE-1x	Free-PURE-1x			525 QD-100 nM-Pure 0.5x	525 QD-75 nM-Pure 0.5x	525 QD-50 nM-Pure 0.5x	525 QD-10 nM-Pure 0.5x	525 QD-5 nM-Pure 0.5x	525 QD-2.5 nM-Pure 0.5x	525 QD-1 nM-Pure 0.5x	Free-Pure 0.5x		525 QD-100 nM-Pure 0.5x	525 QD-75 nM-Pure 0.5x	525 QD-50 nM-Pure 0.5x	525 QD-10 nM-Pure 0.5x	525 QD-5 nM-Pure 0.5x	525 QD-2.5 nM-Pure 0.5x	525 QD-1 nM-Pure 0.5x	Free-Pure 0.5x			525 QD-100 nM-PURE-0.1x	525 QD-75 nM-PURE-0.1x	525 QD-50 nM-PURE-0.1x	525 QD-10 nM-PURE-0.1x	525 QD-5 nM-PURE-0.1x	525 QD-2.5 nM-PURE-0.1x	525 QD-1 nM-PURE-0.1x	Free-PURE-0.1x
Cycle Nr.	Time [s]	Time [min]	100 nM	75 nM	50 nM	10 nM	5 nM	2.5 nM	1 nM	Free		100 nM	75 nM	50 nM	10 nM	5 nM	2.5 nM	1 nM	Free			100 nM	75 nM	50 nM	10 nM	5 nM	2.5 nM	1 nM	Free		100 nM	75 nM	50 nM	10 nM	5 nM	2.5 nM	1 nM	Free			100 nM	75 nM	50 nM	10 nM	5 nM	2.5 nM	1 nM	Free
1	0	0	0	0	0	0	0	0	0	0		0	0	0	0	0	0	0	0			0	0	0	0	0	0	0	0		0	0	0	0	0	0	0	0			0	0	0	0	0	0	0	0
2	102.087	1.70145	-19.6667	-1.33333	-5	-1.66667	-1	-0.333333	0	-0.666667		10.0167	2.51661	6.08276	1.52753	2	0.57735	1	0.57735			-23	-17	-4.66667	0	-0.333333	-1	-1	0.333333		4	3.4641	7.0946	1.73205	1.52753	0	1	0.57735			-19.6667	-10	1.66667	-1.66667	-1.66667	0	-0.333333	1.33333
3	204.138	3.4023	-22	-8.66667	-4	0.333333	1	1	0.333333	0.666667		9.84886	4.50925	11.7898	2.08167	1.73205	1	0.57735	1.52753			-33.6667	-20.3333	-14	-0.333333	-0.333333	-1	-0.666667	0.333333		12.5033	6.80686	7.93725	2.3094	0.57735	1	0.57735	0.57735			-18.6667	-12.3333	-1	-0.333333	-2	0.666667	-0.333333	0.333333
4	306.254	5.10423	-27.6667	-13.3333	-6.33333	3.33333	4	4	5	5		1.52753	6.80686	0.57735	3.51188	1	1	3.60555	3			-34.6667	-22.6667	-14	-0.333333	0.666667	0	-0.333333	0.333333		4.16333	5.50757	6.08276	2.3094	1.52753	0	1.1547	0.57735			-18.6667	-18.6667	-7.33333	-0.666667	-1.66667	0.666667	-1	1
5	408.339	6.80565	-26	-5.66667	2	17.3333	14.3333	15.3333	17	18		18.1934	4.16333	2.64575	6.80686	7.63763	4.93288	4.58258	8.7178			-32.3333	-26	-18.6667	0	0	-0.666667	-0.666667	0.666667		11.0151	6.08276	4.50925	1	1	0.57735	0.57735	0.57735			-34.3333	-21	-5.33333	-2	-2	0.333333	-0.333333	0.666667
6	510.435	8.50725	0.333333	20.3333	23.6667	40	34.6667	40	40	44		8.73689	14.5717	4.04145	12.7671	9.07377	12.1244	10.4403	13.7477			-37	-27.6667	-18	0.333333	0.333333	0.333333	0.333333	1		6.9282	7.23418	6.08276	1.1547	1.52753	1.52753	0.57735	0			-32.3333	-18	-11.6667	-2	-1	1	0.666667	1.33333
7	612.531	10.2088	56	58	64	88.3333	72.3333	80.3333	82	89		17.5214	16.5227	18.0831	29.6704	25.5799	25.1462	28.6182	22.2711			-53.3333	-30.6667	-13.3333	1	0.666667	0.666667	1	1		8.02081	4.93288	4.93288	1	0.57735	0.57735	1	0			-35	-31	-13.3333	-3	-0.333333	1	1.33333	1.33333
8	714.642	11.9107	135	138	133.333	161.333	142.667	147.667	151	155		42.8836	39.7366	40.6735	42.7707	37.2201	42.5245	44.8442	53.1131			-44.3333	-28.6667	-18.6667	1	2.33333	1.33333	0.666667	2		7.63763	4.93288	6.80686	1	0.57735	0.57735	1.1547	1			-47.3333	-28.6667	-15.6667	-0.666667	0	1.33333	0.333333	1.66667
9	816.714	13.6119	259.333	244	231.667	262.667	231	243	251	255		54.1233	53.8424	58.2266	65.4319	61.5386	69	71.9236	64.4903			-46	-25.6667	-22	2	1.33333	1.33333	1.33333	2.33333		11.5326	10.0167	7.2111	1	1.1547	0.57735	0.57735	0.57735			-37.3333	-28	-14	-0.666667	-1	2.33333	0.333333	2.33333
10	918.809	15.3135	431.667	399.333	378.667	416	355.333	374.667	386.667	399.667		87.8427	80.5005	93.7354	90.2663	78.6151	84.5596	93.7568	96.5522			-44.3333	-31	-21	2	2	2	2	2.66667		12.0554	4.3589	3.60555	2	1.73205	1	1	0.57735			-39.3333	-24.6667	-16	-1	-1.33333	2.33333	1.33333	2.33333
11	1020.89	17.0148	653.667	618.333	564.333	614	522.667	549	545.667	584		112.024	127.516	144.673	131.533	107.561	116.228	123.856	124.109			-52	-26.3333	-19.6667	2.33333	2.33333	3	3.33333	3.66667		12.1655	6.65833	5.50757	1.1547	1.1547	1	1.1547	0.57735			-45.6667	-27.3333	-19.3333	-0.666667	-0.333333	3	2	2.66667
12	1122.94	18.7157	892	864.333	801.667	870.333	736.667	764	756	797		153.659	161.063	169.742	184.511	143.814	150.003	141.859	156.24			-48	-23.6667	-19	5.33333	6.33333	5.33333	6	4.66667		16.6433	1.52753	5.2915	1.52753	0.57735	0.57735	1	0.57735			-30.6667	-24.6667	-13	-2	0.333333	1.66667	1.66667	3.33333
13	1225.04	20.4174	1211.67	1159.33	1083	1136	960	1020.33	1022.67	1073		172.047	187.175	221.305	209.502	174.138	198.142	166.206	180.011			-43	-20.6667	-18	9.66667	8.33333	8.66667	10	8.33333		10.4403	6.02771	9.84886	1.52753	1.52753	0.57735	0	0.57735			-31.3333	-20.3333	-16.6667	-0.666667	0	2.33333	2	3.33333
14	1327.13	22.1189	1514	1505.33	1416.67	1479.33	1259.33	1301.67	1304.67	1383.33		192.78	223.081	263.12	238.521	202.238	231.072	183.328	223.764			-41	-14.6667	-10.6667	14.3333	12.6667	14.3333	18.3333	12		8.7178	1.52753	2.08167	3.05505	0.57735	0.57735	2.51661	2			-36.3333	-21	-8.66667	-0.333333	0.666667	3.33333	2	3.66667
15	1429.21	23.8202	1908.33	1894.67	1743.33	1852.33	1568.67	1631.33	1647.67	1727.67		244.698	255.7	285.321	291.358	248.017	259.608	237.542	245.272			-40	-8	1.66667	25	21	22.3333	29.6667	20		9	7.81025	5.50757	3.60555	3	2.88675	3.21455	2.64575			-38	-22.3333	-16	0	0.666667	3.66667	2	3.33333
16	1531.27	25.5211	2312.33	2312	2115	2259.67	1917.33	1971.67	2006.67	2102.33		207.109	255.924	355.623	312.628	251.118	280.999	264.517	278.83			-33.6667	6.66667	8	39.3333	32	34	41.3333	30.6667		4.04145	10.116	6.55744	6.02771	1	2.64575	1.52753	1.52753			-35.6667	-22	-15	0.333333	0.333333	3.33333	3.33333	4.33333
17	1633.35	27.2225	2709.33	2764.33	2537.33	2685	2271	2332.33	2393.67	2480.33		240.425	311.026	353.658	352.153	278.345	313.787	264.063	295.145			-26.3333	31.3333	26	57.6667	47.6667	49.6667	59.3333	47.6667		8.14453	11.3725	3.4641	3.78594	1.52753	6.80686	1.52753	4.16333			-28.6667	-28	-13.3333	-0.666667	1.33333	4.33333	3	4
18	1735.42	28.9236	3160.33	3256.33	2966.33	3120	2636	2734.67	2802.33	2906.67		259.311	337.773	406.715	360.067	299.847	339.877	298.115	307.066			-8	54.3333	44.3333	78.3333	71.3333	72	83.6667	61.6667		15.6205	1.52753	4.72582	4.04145	7.02377	6.245	3.78594	7.63763			-34	-27.3333	-11.3333	1	1	4.33333	4	5
19	1837.54	30.6257	3596.67	3742.33	3399.67	3604.33	3042.67	3103.67	3225	3322		233.934	376.686	425.056	360.894	293.589	322.98	288.083	306.397			11.3333	84.3333	71.6667	105	96	102.667	114	79.6667		9.0185	9.29157	6.4291	7.93725	5	4.04145	8.544	7.76745			-31.6667	-25	-15.6667	-1.33333	1.33333	3.66667	2.66667	4
20	1939.87	32.3311	4047.33	4249.67	3890.33	4095.33	3428	3530.67	3640.67	3772.67		264.131	386.984	495.428	396.067	309.772	355.698	360.755	328.427			17	118.667	97.6667	140.667	126	132	149.667	108.667		13.8564	19.4251	4.72582	2.08167	4.3589	10.583	8.96289	4.16333			-24	-21	-6.33333	0	1.66667	3.66667	3.66667	5.33333
21	2042.18	34.0364	4499.33	4805	4385.33	4561.67	3833.67	3956.33	4078.33	4197.67		228.281	432.125	567.895	385.622	320.188	360.544	335.263	310.565			48.3333	156.333	143	178	163.333	171.667	185	138.333		4.04145	6.35085	5.2915	7.54983	6.02771	11.0604	2.64575	11.0604			-29.6667	-27	-12.3333	1.66667	0.666667	4.33333	4.33333	5.66667
22	2144.55	35.7426	4959	5297	4853.33	5049.67	4245.33	4337.67	4487.67	4681.33		241.725	400.54	611.338	410.231	343.602	377.097	347.048	320.828			72.6667	225	184	223	212	213.667	228.667	171.667		15.2753	3	4.3589	3	7.93725	6.50641	7.37111	17.6163			-24.3333	-18.3333	-3	0	1.33333	4	3.66667	4.66667
23	2246.9	37.4484	5432.33	5850.33	5324.67	5551.67	4628.67	4732.67	4945.33	5087		187.644	433.491	661.947	412.706	361.334	395.214	363.184	341.302			99	266.333	227	275.667	253.333	260.667	281	203.667		9.16515	6.65833	13.0767	7.23418	5.03322	7.76745	13.0767	20.0333			-27.3333	-18.3333	-12.6667	1.33333	1.66667	4.66667	4.33333	5.33333
24	2349.16	39.1527	5881	6349	5776.33	6022	5015.33	5131.33	5386.33	5533		192.632	467.792	741.389	427.88	349.798	444.099	368.071	294.184			141	326	284.333	308.667	300.333	305.333	339.667	246		9.16515	7.81025	18.3394	2.88675	12.897	14.1539	11.9304	32.2335			-33.3333	-20.3333	-13.3333	2	2.33333	4.33333	4.33333	5
25	2451.24	40.854	6306.67	6879.67	6260	6469.33	5427.67	5537	5801	6014.33		230.307	484.687	740.731	429.267	381.631	425.268	391.509	298.892			187.333	379.333	337.667	386.333	360.667	361	387.667	285		20.4042	3.21455	17.5594	6.65833	8.62168	11.3578	22.0076	34.7707			-25.6667	-22.3333	-11	1.66667	2.66667	4.66667	4.66667	5.33333
26	2553.32	42.5554	6709	7396.67	6706.67	6964	5837.67	5953.67	6240.67	6431		175.419	441.711	803.324	453.113	380.991	469.119	342.952	267.266			233.333	460	390.667	431.333	425.667	424	449	334.667		8.96289	6.55744	34.6458	5.68624	11.0151	7.54983	18.3303	32.7159			-23.3333	-18	-6.33333	1.33333	2.66667	5.33333	4	6.33333
27	2655.4	44.2567	7170	7900.33	7205	7424.33	6211.67	6315.67	6662.33	6844		177.367	444.732	843.877	490.797	366.14	453.278	393.783	277.663			277.333	526.333	448.333	496.333	470	480.667	503.667	378.333		13.2035	14.5717	21.0317	9.50438	6.55744	7.76745	27.1539	40.5134			-25.6667	-22.3333	-10	1.33333	4.33333	5.33333	4.66667	6
28	2757.5	45.9584	7611.33	8421.67	7639.67	7847.33	6541	6687.33	7044	7259.33		162.574	513.161	905.415	420.079	397.174	509.088	371.622	277.849			322.333	595.333	513.333	557	541.333	544.667	564.333	436.333		19.218	8.14453	40.4145	4.58258	5.03322	19.218	28.8848	41.8848			-21.3333	-18.6667	-13.3333	3.66667	2.66667	6	5	6.33333
29	2859.6	47.66	8007	8894.33	8067.33	8320.67	6922	7069.67	7439	7664.33		164.11	475.573	942.283	467.685	416.86	489.502	402.128	243.517			376.333	649.667	586	624.333	601.667	608.667	637	482.333		19.218	11.5036	45.299	10.504	5.03322	7.57188	31.7648	58.3981			-29.6667	-16.3333	-10	2	3	5.66667	5	6
30	2961.7	49.3616	8444	9410.33	8507.67	8756	7283.67	7393.33	7894	8059		132.593	502.841	1001.74	482.159	367.81	508.868	359.017	235.93			432.667	726.333	643.333	695.333	667.667	679.333	697.667	535.333		27.3922	13.5769	27.5379	3.21455	15.9478	18.037	22.1886	56.6157			-29.6667	-16.3333	-8	1.66667	4	6	5.33333	6.66667
31	3063.76	51.0627	8831.33	9833.33	8913.33	9229.33	7620.67	7742.67	8244.33	8447.33		167.195	468.131	1036.2	465.418	388.729	527.244	390.413	247.896			482	794.333	709	749.333	739.667	737.667	756.667	578		32.45	12.0139	33.4066	17.4738	11.2398	20.8407	21.5948	69.347			-25.6667	-14.6667	-6.33333	2.66667	4	6.33333	5	6.33333
32	3165.84	52.7639	9183	10372.7	9314	9594	7931.33	8079.67	8588	8816.67		195.195	511.023	1040.62	531.8	376.645	539.055	431.953	224.297			539	870.667	780.333	816	803	802.667	841	623.667		18.5203	9.50438	48.2321	12.1655	6.08276	24.173	44.3058	67.7963			-22.3333	-17	-3	3	3.33333	5.33333	5.66667	6.33333
33	3267.95	54.4657	9510	10747.3	9703.67	10049.3	8251	8415.67	8988.67	9210.67		148.956	484.563	1082.74	504.846	388.205	585.114	411.714	214.945			592	935.333	844	898.667	873.667	870.667	906.333	695.333		29.8161	6.65833	70.5479	22.8108	20.0083	21.0079	40.0541	85.2897			-23.6667	-21	-5.66667	1.66667	4	6	5.66667	6.66667
34	3370.03	56.1671	9850.33	11229.3	10112.7	10409.3	8614.67	8719.67	9317.67	9576.67		233.564	505.957	1174.27	429.196	410.163	568.771	421.583	198.86			647.667	1025.67	917	956	939.333	935.333	954.667	740.333		37.8726	30.1386	71.7565	7	27.5379	38.371	26.6333	87.8996			-27.6667	-16.3333	-1.33333	1.33333	5	5.66667	5.66667	6.66667
35	3472.1	57.8684	10215	11664.7	10471	10813.7	8858.33	9003.33	9676.33	9944		212.16	475.828	1134.95	479.074	400.215	595.396	401.598	187.158			701.333	1105.33	1004	1016.67	1025.67	999.333	1037.67	793.667		40.3774	9.60902	75.3193	25.697	18.1475	38.7857	48.0035	93.4309			-30.3333	-13	-12.6667	0.666667	2.66667	6.33333	6	6.33333
36	3574.19	59.5698	10571.3	12098	10843.3	11176	9145	9277.33	10015	10259.3		166.23	499.483	1191.03	495.143	388.012	570.142	415.051	190.93			761.667	1157.67	1062.33	1089.67	1080.33	1069.33	1098.33	839.667		37.018	21.5484	83.7038	24.5832	12.6623	37.5411	37.099	120.666			-21.6667	-19.3333	-5	0.666667	3	6	5	7.33333
37	3676.37	61.2728	10899	12473.7	11171.7	11471	9436.33	9568.33	10299.3	10563.7		241.8	523.5	1285.27	486.694	401.194	600.53	429.2	146.083			830.333	1248	1132.67	1173.67	1158	1146.33	1168.33	886.333		9.29157	25.5343	82.7124	22.8108	20.0749	35.7258	53.799	96.7488			-15.3333	-19.6667	-7.66667	1.66667	4.66667	6.66667	6	7
38	3778.46	62.9743	11164.3	12893.3	11569.3	11858.7	9747.67	9846	10638	10879.7		201.609	560.027	1293.65	487.268	385.108	644.51	377.422	147.181			886	1325	1205	1234.67	1237	1198	1235.67	937.667		31.5753	39.8873	66.0227	12.0968	27.0555	38.1576	56.5803	121.825			-20.3333	-7.66667	-9	2.33333	3.66667	7	5.66667	7.33333
39	3880.7	64.6784	11479.3	13302	11868.3	12267.3	9981.67	10088.7	10905.3	11219		211.604	491.912	1334.53	516.711	437.521	664.372	384.625	153.62			942.333	1383.67	1267.67	1308.67	1307.33	1301	1300.33	1000.33		37.8726	19.1398	85.9089	16.2583	16.563	19.975	47.9618	140.415			-14.3333	-11	-2	4.33333	4.33333	7.33333	6	7
40	3983.04	66.384	11817.7	13678	12195.3	12594	10228.7	10383	11216.3	11540.7		277.554	537.093	1355.16	460.925	424.67	668.608	383.881	109.646			990.333	1487.33	1349.33	1380.67	1382	1348	1378.33	1043		39.8037	51.6269	89.7905	18.7705	35.5106	31.1929	50.0833	125.73			-22	-10.6667	-7	2	4.66667	7.33333	6	8
41	4085.49	68.0915	12074	14072	12530.7	12883.7	10452	10608.7	11510	11845		331.005	548.315	1384.16	445.415	508.387	702.301	390.155	113.45			1086.33	1547	1405.67	1450	1444.33	1420	1444.33	1092.33		51.6269	38.5746	97.3259	26.5141	18.61	53.6936	53.0786	159.516			-23.6667	-13.3333	-5	3	5.33333	7.33333	6	6.66667
42	4187.89	69.7982	12368.7	14428.3	12823.3	13292.3	10686	10818	11815.7	12129.7		307.516	553.323	1410.27	498.795	453.877	729.416	357.472	88.8613			1123.67	1600	1481.33	1505.33	1530.33	1487	1499	1141.33		38.6825	48.5901	87.5804	31.7857	18.0093	26	54.6168	153.027			-20.6667	-19.3333	-7	3	4.66667	6.66667	6.33333	8.33333
43	4290.34	71.5056	12586.7	14743.7	13121.7	13512.3	10888.3	11002	12046.7	12327		350.534	594.692	1422.43	462.725	460.479	768.251	382.743	118.899			1197.33	1695.33	1540	1579	1595	1548.67	1571	1188.67		61.0109	36.0185	87.1091	45.2106	17.5784	44.658	53.0283	146.644			-26.6667	-11	-6	3.33333	6	7	6	8
44	4392.76	73.2127	12796	15138.7	13403.7	13790.7	11142	11216.3	12298.7	12543.7		264.013	556.43	1494.14	462.078	461.689	790.509	413.309	140.222			1243.67	1738	1640.67	1632.67	1675.67	1627.67	1641.33	1244		32.1455	33.2866	94.0443	44.3772	36.6652	39.7157	75.182	171.764			-21.3333	-14.3333	-6	4	5	8	6	7.66667
45	4494.9	74.9149	13129	15467.7	13667	14146	11409.7	11446.3	12581	12808.3		324.56	544.572	1452.33	413.445	488.242	764.225	448.278	161.97			1306	1830.67	1711	1727.67	1729.33	1687	1716.33	1301.67		48.1352	36.5559	108.885	47.9201	41.0163	52.6023	73.2211	184.958			-24	-16.3333	-3.66667	3.66667	4.33333	7	6.33333	9
46	4597.01	76.6169	13325	15776.7	13960.3	14345.3	11554.7	11675.7	12854	13142		333.605	597.294	1489.34	419.287	433.297	812.567	354.264	93.1826			1340	1887.67	1748.33	1780.33	1791.33	1753	1779.67	1345		20.2237	43.89	106.829	47.2476	44.2982	26.2107	87.6147	199.827			-19.6667	-11.6667	-3	3.66667	4.33333	7.66667	6.66667	7.66667
47	4699.1	78.3184	13627.3	16102	14271.7	14666.3	11743	11835.7	13043.3	13386.3		402.125	610.714	1515.61	467.103	476.97	804.657	360.583	101.16			1391.33	1954	1832.67	1836	1869	1826.33	1831	1389		61.9866	61.7981	106.406	31.7962	43.715	49.3288	85.4342	203.539			-10	-13.6667	-7	5	7.33333	7	6.33333	8.33333
48	4801.2	80.0201	13813	16452	14501.7	14956.7	11960.3	12043	13239.7	13542.7		389.504	598.44	1494.42	495.108	425.084	859.96	382.525	136.442			1470.33	2037.33	1904.33	1914.67	1940.67	1872	1892.67	1419		50.6195	33.5012	117.411	56.5892	47.2899	47.0319	84.5951	216.432			-24.6667	-7.33333	-2.33333	5.66667	6.33333	7.33333	6.33333	8.66667
49	4903.27	81.7212	14041.7	16777.3	14723.7	15100.3	12121	12208	13438	13823		341.938	473.582	1599.82	416.967	539.437	842.216	364.786	142.06			1497.33	2105.33	1964.67	1970	1984.67	1958.33	1956	1461.67		59.2481	44.5234	142.381	45.31	54.2433	61.0027	105.958	207.563			-16	-12.3333	-1.66667	4.33333	6	7.66667	6.66667	8.33333
50	5005.35	83.4225	14242	16980.3	14947.3	15395.7	12296.3	12401.3	13709	14062.7		491.244	618.862	1589.57	424.911	490.624	847.269	435.117	141.514			1576	2161	2003.67	2048.67	2065.67	2008.67	2015.33	1523		61.0246	52.7352	113.068	66.9726	73.5822	67.1739	90.5005	241.222			-20.3333	-12.6667	-0.666667	4.33333	5	7.66667	7.66667	8.33333
51	5107.47	85.1244	14425.7	17340.7	15168.3	15701	12469	12603	13854.7	14269		409.39	573.179	1599.58	407.464	536.399	835.78	389.297	195.732			1606.67	2215	2086.33	2111.67	2125	2074	2091	1547.67		69.888	62.857	124.709	36.1709	53.8609	48.8774	64.8614	249.268			-16.6667	-8	0.333333	4.33333	6.66667	8	7.33333	8.33333
52	5209.55	86.8257	14605.3	17638	15404.3	15932.3	12646.7	12677.7	14103.7	14439		506.216	602.809	1627.06	488.357	540.79	892.055	400.606	155.2			1668.33	2291.67	2163.33	2175.33	2204	2135.33	2138	1585.33		77.4102	76.9437	162.189	14.2945	16.7033	69.0821	115.469	252.27			-19	-16.6667	-4.66667	4	5.66667	8	7.66667	9
53	5311.64	88.5274	14859	17832.3	15671.7	16152.3	12791.7	12846.7	14287	14667		469.812	544.908	1661.34	400.587	567.773	922.508	356.556	226.458			1712	2363	2226.67	2221	2266.33	2206.67	2196	1627		57.9396	54.5619	133.121	59.5735	81.1316	54.8483	102.898	243.785			-16.3333	-14	-5.66667	6	6.33333	7	6.66667	9
54	5413.8	90.2299	14938.3	18155	15892.3	16276.7	12954.7	13007.3	14487	14793.3		483.068	575.975	1615.92	412.39	576.148	939.523	432.393	195.454			1757	2424.67	2266	2317	2308.33	2267.33	2246.67	1659.33		49	70.1166	141.46	34.0441	52.7857	87.3232	97.7974	274.719			-10	-10.3333	-2.66667	3	5	8.33333	7.66667	9
55	5516.22	91.9369	15240.7	18387.3	16104.7	16548.7	13092.7	13149	14636.3	14994.3		538.892	537.407	1613.78	400.902	511.037	924.366	324.291	204.101			1847.67	2484.33	2353	2345	2375.33	2330.67	2310.67	1689		55.0848	88.6924	140.385	50.1199	59.5343	46.1122	107.449	265.091			-10.3333	-9.33333	-3.33333	4	6.66667	8.33333	7.33333	9
56	5618.5	93.6417	15390.7	18698.7	16293	16720.3	13263.3	13320.7	14808.7	15252.7		554.491	522.739	1650.69	440.262	547.078	992.754	350.089	232.324			1870.33	2570.67	2400.33	2389.67	2454.33	2385.33	2365.67	1744		63.3114	61.8574	143.807	73.0365	72.6659	74.144	82.4702	282.204			-20.3333	-11	-0.666667	5	6.33333	8	7.33333	9
57	5720.87	95.3478	15547.7	18885	16452.3	16963.3	13367.7	13442	14989.3	15383.3		558.463	607.93	1713.62	414.539	529.186	980.124	362.504	209.667			1896	2618	2472.67	2456	2505	2427	2397	1780.67		39.8873	62.482	151.143	54.4426	63	46.1628	140.032	297.303			-13.3333	-18.3333	-3	5	5	8.33333	7.33333	8.33333
58	5823.26	97.0543	15696.7	19184.7	16655.3	17180.7	13504.7	13597	15139.3	15580.3		518.433	683.948	1755.77	413.754	556.749	941.749	425.301	330.923			1971.33	2686	2523	2537	2582.67	2494.33	2480.33	1809.33		79.2549	56.4535	168.288	62.7455	75.2618	71.7031	104.078	283.135			-20	-2.66667	-6.66667	5	6	8	7	8.66667
59	5925.69	98.7615	15882	19489.3	16878	17321.3	13614.3	13758.7	15307.7	15712		569.753	604.555	1816.55	411.694	622.904	1014.03	389.944	293.239			1995.67	2710.33	2592.33	2594.33	2622.67	2552	2528.67	1855.33		101.106	78.5005	163.72	77.5715	73.0571	77.0909	101.041	312.705			-23.6667	-14.6667	0.666667	5	5.33333	8	7	9
60	6028.15	100.469	16110.3	19648.7	17060.7	17556.3	13765	13811.3	15501	15888.3		526.358	620.987	1709.72	392.841	553.244	995.748	377.719	290.138			2058.67	2782	2642.33	2650	2690.33	2610.33	2570.67	1880.33		55.5908	78.1729	178.371	68.942	94.7857	29.3995	91.1062	319.347			-4.33333	-7.33333	-1.33333	4	6.33333	9.33333	8	9.33333
61	6130.48	102.175	16172	19896.7	17182	17720.3	13862	13916.7	15592.7	16067.3		544.311	632.511	1745.93	443.194	576.87	1010.85	408.013	332.732			2098	2858.67	2682.67	2688.67	2773.67	2686	2601.67	1928.67		86.238	65.7597	202.082	93.1898	72.1549	41.9047	120.359	324.526			-12.3333	-9.66667	-0.666667	4.66667	5.66667	9	7.66667	9.33333
62	6232.79	103.88	16334	20042.7	17347.3	17792	13969	14008.3	15817.7	16170.7		605.936	645.571	1745.33	439.385	562.298	1028.03	367.355	305.498			2136	2939.67	2750.67	2741.33	2797	2713.67	2672.67	1951		70.1641	82.8875	207.02	57.9511	87.43	92.3165	113.474	327.733			-11	-13.6667	-6.66667	4	6.33333	7.66667	7	9.33333
63	6335.14	105.586	16472	20244.3	17538.3	18021.3	14126	14108.3	15901	16321.3		612.437	572.243	1749.95	470.189	567.421	1028	372.714	344.5			2183	2970	2805.67	2788	2865.33	2755.33	2716.67	1987.67		89.8666	91.8041	176.186	84.006	81.8556	84.4354	122.402	334.754			-15.3333	-8.33333	-2.33333	5.66667	6	8	8.33333	9.33333
64	6437.45	107.291	16586.7	20494.3	17474.7	18225	14174.3	14253.7	16001.3	16463.7		641.356	599.275	1354.96	448.772	631.513	1036.15	395.922	290.328			2243	3029.67	2883	2867.33	2920.67	2817.67	2750.33	2004.67		86.0291	84.5833	164.009	64.2599	108.523	63.6736	118.732	359.502			-16.3333	-7.33333	-5	6	5.66667	8.33333	9	9.66667
65	6539.75	108.996	16783.7	20646.3	17909.7	18375.3	14303.3	14323.3	16141.7	16612		636.055	668.65	1778.86	449.193	597.061	1076.22	448.235	361.204			2272	3087	2896.33	2911	2974.67	2876	2821.67	2043		74.1822	50.2693	174.391	81.2219	97.9405	74.6659	118.559	380.84			-9.66667	-6.33333	-1.33333	6.33333	8.66667	9	7.66667	9.33333
66	6642.11	110.702	16850.3	20903.3	17899.7	18560.3	14443	14466.7	16292	16753.7		612.929	591.366	1862.45	523.374	626.73	1083.18	436.33	408.438			2309	3154	2978	2964.33	3031.33	2922.67	2857.33	2063.67		74.9867	78.8099	188.351	77.242	92.5761	68.5298	137.95	389.36			-11	-5.66667	-0.666667	6	6	8.66667	8.33333	9.33333
67	6744.42	112.407	17001.7	21079.3	18057.7	18686.7	14513.3	14517.3	16448.7	16891		641.449	644.839	1814.15	469.848	630.922	1036	374.105	369.156			2347.67	3205	3054.33	3016.33	3081	2989.67	2894.33	2097		100.246	98.5343	216.103	114.605	74.6458	97.4389	113.315	387.225			-23.3333	-7.66667	-4.33333	6	6.66667	8	8.66667	9
68	6846.85	114.114	17124.7	21202.3	18267.3	18797	14640.3	14627.7	16516.7	16996.3		665.712	609.69	1794.39	444.699	692.044	1048.59	373.279	369.131			2375.33	3244	3092.67	3063.33	3146.33	3024.33	2950.67	2150		96.8005	96.1405	199.229	88.9625	88.5739	69.3566	121.681	400.435			-13	-7.33333	-1.66667	4.66667	5.66667	9.66667	8.33333	10.3333
69	6949.25	115.821	17230.3	21386.3	18440.3	18922.7	14665.3	14674	16643	17116.7		530.692	653.502	1845.81	436.314	645.234	1117.03	429.716	431.036			2433.67	3308	3148	3117.33	3170.67	3073	2970.67	2161.67		76.8136	98.3209	194.733	74.9289	102.344	76	118.023	398.274			-13	-13.3333	0.666667	6	6.33333	9	8	9.33333
70	7051.6	117.527	17332	21585	18503.3	19088.3	14750.3	14733	16725	17196		640.583	651.408	1881.54	463.786	636.258	1084.14	401.501	387.985			2474	3361.67	3188.33	3185	3227.67	3129.33	3054.67	2172.67		74.2226	103.587	177.644	78.0833	72.2657	104.505	122.721	395.667			-15	-6.33333	1.33333	7	7.33333	8	8	9.33333
71	7154	119.233	17414.3	21726	18588	19177.7	14858.3	14890.3	16828	17359.3		649.592	665.333	1801.37	526.621	706.262	1091.52	432.896	303.467			2509.67	3401	3236	3204.33	3276	3170	3085.67	2214.67		85.36	107.555	152.915	83.9186	91.9293	90.0888	110.821	399.327			-18.6667	-11.3333	3.33333	5.66667	6.66667	8.66667	8.66667	9.66667
72	7256.38	120.94	17546	21819.7	18713.3	19286	14913	14896.7	16910.7	17368.3		694.812	621.181	1865.73	459.346	713.243	1121.51	404.836	489.504			2543.33	3428.33	3267.67	3249.67	3293.33	3222	3125.33	2246.33		112.9	82.6156	206.776	80.2081	92.4247	98.3209	162.792	395.395			-9	-13.3333	-1.66667	5	7	8	7.33333	9.66667
73	7358.7	122.645	17618.3	22003.7	18919.3	19416.7	15006.3	15020.3	17011	17572		729.521	622.502	1842.66	398.047	684.503	1131.01	404.323	390.512			2563.67	3495	3337.33	3322	3383.67	3248.33	3160	2261.33		87.6603	76.1774	202.243	86.4349	107.449	93.3613	120.017	379.935			-6	-9.33333	-4.66667	4.33333	7.66667	9.33333	8.66667	10
74	7461.08	124.351	17700.3	22235.3	18990.3	19534.7	15094	15151.7	17121.7	17662		726.126	628.75	1939.62	383.173	667.736	1138.59	354.616	477.193			2590.33	3557	3402.33	3342.33	3434.33	3316.33	3202	2283.67		99.9617	92.8601	212.839	114.914	100.898	78.9071	159.427	425.834			-10	-4	-1	6	6.66667	9	9	10
75	7563.45	126.057	17822	22305	19126	19626.3	15183.7	15107.7	17234.7	17744		767.322	631.288	1864.79	467.988	643.61	1101.8	432.64	476.841			2653.67	3609	3451	3394	3493.33	3344.67	3243.67	2327.67		78.5769	84.8764	251.722	105.304	61.0765	104.529	137.486	422.756			-15.3333	-2.33333	2.33333	5.66667	7.66667	9.33333	8.66667	10.6667
76	7665.61	127.76	17955	22441.7	19085	19740	15197.7	15229	17281.7	17806.3		724.464	549.358	1880.41	437.871	756.85	1205.91	372.367	437.223			2677	3631.67	3470.33	3440	3518.67	3400.33	3271.67	2325.67		83.2887	111.02	239.191	118.655	93.5165	92.2406	143.04	430.862			-5	-9	0	5.66667	8.66667	9.33333	8.66667	10
77	7767.69	129.462	17999.7	22543.7	19235.3	19819.7	15276.7	15245.7	17445.3	17892		691.788	579.511	1959.19	426.141	685.137	1152.9	402.971	504.412			2733	3665	3551.33	3482	3568.33	3458.33	3330.33	2369		103.058	95.4516	232.769	81.4678	128.539	101.214	160.531	457.138			-16.3333	-7.66667	-0.333333	5.66667	7	8.66667	8	10.3333
78	7869.79	131.163	18099	22735.3	19427.3	19991	15451.3	15341.7	17523.3	17992.3		751.327	586.682	1854.37	499.699	748.588	1170.51	412.991	420.552			2754.67	3760.33	3602.33	3495	3635.33	3494	3360.33	2387		64.941	107.723	201.753	86.6429	104.701	112.308	165.968	464.578			-9.33333	-4	3.33333	6	8	10.3333	9.33333	11
79	7971.89	132.865	18135	22805	19538	20022	15459.3	15369	17569.3	18060		712.385	718.962	1908.72	463.706	739.991	1073	386.399	485.983			2791.67	3802	3655.33	3558	3667.33	3525	3393	2412.67		86.9329	132.842	233.601	95.2838	136.42	105.513	144.167	453.213			-4.33333	-8.33333	-6.66667	5.66667	8.33333	9.33333	9	9.66667
80	8073.97	134.566	18229.7	22856	19577.3	20113.7	15522.7	15440.3	17698.3	18143.7		782.27	595.121	1929.83	363.265	772.242	1154.11	445.63	462.257			2803	3857.33	3674	3610	3723	3577	3430.33	2418.67		104.886	112.451	215.71	110.241	128.561	110.014	151.79	464.657			-17	-10.3333	-6	5.66667	8.33333	9.33333	8.66667	10.3333
81	8176.06	136.268	18317.7	23079	19736.7	20252	15629.3	15499.7	17785.3	18236.3		816.55	575.253	1822.54	415.437	736.224	1154.26	398.696	466.431			2850.33	3890.33	3723.67	3687	3742	3644.33	3456	2447		94.0549	105.192	261.852	104.971	98.1478	87.1569	142.559	473.456			-17.6667	-11.6667	-2.66667	7.66667	8.33333	9	8.66667	10
82	8278.16	137.969	18369	23174	19739	20348.3	15649.3	15592	17855.7	18246.7		663.966	582.281	1888.11	399.8	723.996	1203.4	355.057	460.732			2900.67	3924.33	3758.67	3706	3792.33	3642.67	3467	2463.33		81.9288	66.6508	240.234	131.64	121.261	140.905	137.808	468.726			-11.3333	-7.33333	-1.66667	5	8.33333	10	8.66667	9.66667
83	8380.27	139.671	18416.3	23228.3	19868	20394.3	15699.3	15676	17935	18408.3		728.291	574.918	1869.23	438.024	781.817	1231.01	479.845	455.821			2919.33	3974	3764.67	3741.33	3854.67	3680.33	3535	2480.67		70.7766	102.235	264.942	152.382	133.515	88.9401	178.067	505.38			-17	-6.33333	-0.666667	7.33333	7.33333	10	9.66667	10
84	8482.38	141.373	18452.3	23244.7	20019	20442	15727.7	15647	17991	18482.7		781.893	565.191	1932.62	451.2	729.121	1166.34	395.572	475.909			2940	4024	3829.33	3757	3899.67	3721.67	3573.67	2492.33		103.155	105.532	254.959	104.326	132.851	133.332	148.264	508.489			-10	-6	-1.33333	6	7.33333	9.66667	9.33333	11
85	8584.48	143.075	18547.3	23308.7	20048.7	20564	15788.7	15718	17992.7	18534.3		852.704	619.465	1937.78	432.633	744.471	1215.32	427	526.584			2951	4051.67	3873.67	3810.33	3916.33	3767	3597.33	2540		108.171	82.0081	250.081	136.99	141.624	122.135	157.297	492.543			-16	-6	3.66667	7.66667	8.33333	10	9.66667	10.3333
86	8686.56	144.776	18572	23418.3	20090.3	20639	15836.3	15755	18070.7	18538		747.609	660.667	1974.25	432.286	822.606	1219.14	407.942	482.78			2967.67	4099.33	3926.33	3854	3978.67	3780.67	3615	2545.67		94.8701	136.661	267.556	126.917	138.551	100.281	159.126	509.789			-4	-3.33333	-1.33333	7	7.66667	10	10	11.3333
87	8788.85	146.481	18720	23422.3	20159.7	20659	15854.3	15777	18142.7	18633.7		775.101	573.071	1836.44	461.215	763.682	1290.19	492.245	469.117			3030	4159.33	3966.33	3883	4016	3846.33	3669.67	2556		85.0176	130.585	264.969	138.459	126.527	127.359	181.665	533.368			-10.3333	-6.33333	2.33333	5	7.66667	10.3333	10	10.6667
88	8891.21	148.187	18745	23517.7	20228.3	20789.7	15913.7	15831	18209.3	18692.3		760.929	608.789	1901.82	438.881	841.051	1274.6	437.569	504.962			3062.67	4223	4003.67	3965.67	4064.33	3898.33	3686.67	2591.67		139.908	129.43	247.258	147.815	137.231	82.4763	158.128	521.387			-7.66667	-7.33333	-1.66667	6.66667	8.33333	10.3333	9.66667	11
89	8993.61	149.894	18790.7	23556.3	20241.3	20822.3	15999.3	15927.3	18279.3	18707.7		813.788	531.328	1969.98	428.287	827.97	1251.52	408.583	456.734			3093	4207.33	4076.67	3974.67	4080.67	3921.67	3705	2607.33		115.052	127.845	265.016	138.019	123.638	106.875	163.092	522.381			-16	-5	-3.33333	5.33333	7.66667	9.66667	9.66667	11
90	9095.86	151.598	18815.7	23753	20353.3	20847.3	16064.3	15920	18347.3	18735.3		785.273	659.751	1978.44	413.33	735.677	1239.54	366.619	552.056			3119	4275	4080.67	4023.33	4118.33	3962.33	3781	2624		135.015	128.265	238.5	139.378	120.193	90.1628	164.612	528.671			-8	-5.33333	-2	6.33333	7.66667	11	9.66667	10.3333
91	9197.94	153.299	18797.3	23657.3	20357.7	20936	16063	15947.3	18348	18852.7		802.216	584.502	1973.62	312.237	822.701	1228.53	450.867	516.843			3164.67	4297.33	4132	4048	4175.33	3964.33	3810.33	2638.33		103.905	106.143	274.104	152.895	153.142	101.491	154.798	532.666			-2.33333	-7.33333	-0.333333	7	9.33333	10.3333	9.33333	10.6667
92	9300.01	155	18886	23706	20504.3	21019.3	16107.3	15987.7	18366	18869		862.159	554.995	1943.5	393.696	843.209	1323.58	452.494	520.876			3142.67	4324	4184.67	4092.33	4186	4022.33	3830.33	2661		89.8462	92.4824	270.87	119.709	142.727	133.762	211.084	551.136			-9.33333	-6.33333	2.33333	6.66667	8.66667	10.6667	9.33333	10.3333
93	9402.13	156.702	18950.7	23817	20549	21071.7	16133.3	16015.7	18468	18929.7		837.878	581.521	2045.83	372.5	833.816	1240.51	358.147	522.797			3183.67	4403	4213.33	4113	4238	4074	3828.67	2687.33		81.304	144.108	289.276	160.758	138.597	110.123	180.558	546.063			-8	-4.33333	1.33333	6.66667	8	11	10.3333	11.3333
94	9504.24	158.404	18974.7	23830	20539.3	21094.7	16198.7	16050	18536.3	18992.3		745.402	639.085	1928.43	375.886	801.324	1315.4	396.175	543.292			3237	4420.33	4249	4156.33	4273.33	4072	3846.67	2682		107.014	72.2519	244.502	124.989	128.702	116.202	184.849	564.453			-2	-2	0	8	9	11.6667	9.33333	11.3333
95	9606.33	160.105	19000	23849.7	20606.7	21195.7	16260	16074.7	18533.3	19068.3		750.852	636.117	1953.27	355.649	819.447	1352.06	384.279	560.322			3224.67	4461.67	4285.67	4189	4274	4125.67	3896	2703		145.204	131.554	283.65	140.268	131.195	125.301	153.62	566.04			-10.3333	-6.33333	3	6.66667	9	11	10	11.3333
96	9708.44	161.807	19062.3	23911	20640.3	21180	16307	16148.7	18596.7	19067		765.875	635.416	1933.26	437.864	877.262	1274.31	385.625	528.82			3259.33	4502.33	4325	4232	4339	4140.33	3931.33	2710		91.2487	132.266	291.974	162.687	168.52	107.932	147.297	564.134			-10.3333	-3.66667	5.66667	6.66667	7.66667	10.3333	9.66667	10.6667
97	9810.55	163.509	19073	23915.7	20708.7	21269.7	16315	16212	18690	19172		753.466	602.984	1849.38	305.782	785.635	1312.51	436.533	564.719			3250	4505.67	4354.33	4293.33	4399.33	4177.33	3972.33	2755		92.2605	137.7	279.504	159.97	139.285	129.075	194.824	571.042			-3.33333	1.33333	-1.66667	8.33333	7.66667	11.6667	10.3333	12
98	9912.66	165.211	19125.7	24002.7	20714.7	21285.7	16355.3	16217.7	18765.7	19246.7		787.316	661.706	1981.34	439.98	893.6	1351.51	411.493	522.17			3335	4576.33	4399.33	4287.67	4406.67	4236.67	3996.33	2761		127.008	128.702	289.113	122.484	141.451	134.143	185.392	594.411			-6.33333	-1	0.333333	8	8	11.6667	10.3333	10.6667
99	10014.7	166.912	19165.3	24042.3	20814	21271	16347.7	16262.3	18767	19178.3		793.096	627.068	1921.48	390.466	850.224	1250.05	382.973	517.569			3367	4621.33	4442.33	4375.33	4457	4260	4017.67	2777.33		110.49	113.852	284.641	161.497	191.737	138.741	155.372	590.441			-13.3333	-5	0	7.66667	8	11.3333	10.3333	11.3333
100	10116.8	168.614	19162	24069	20834.7	21312.3	16441	16222	18795	19181.7		788.48	676.142	1959.24	449.098	804.948	1294.01	376.174	548.316			3368	4631.67	4447	4343.33	4494.33	4252.67	4037.33	2778.33		113.265	147.385	287.005	163.421	120.289	126.777	160.004	588.019			-13.6667	-0.333333	3	6.66667	8.66667	11.3333	10.3333	11
101	10218.9	170.316	19157	24095	20879.7	21313.7	16410.7	16328.3	18789	19262.3		844.467	532.662	1999.47	315.197	903.148	1300.48	473.433	592.703			3364.33	4659.33	4463.33	4416.33	4563.33	4317	4061	2809.33		90.9634	81.1316	254.504	164.056	160.316	106.438	178.841	595.023			-12.6667	-0.333333	4.33333	7.33333	8	11	11	12
102	10321.1	172.018	19213.7	24082.7	20925	21390.3	16476.7	16333	18878.7	19240.3		803.237	603.369	1939.97	426.944	895.202	1279.73	453.084	569.444			3389	4706	4543.67	4416	4565.33	4318.33	4093.33	2803		136.847	138.589	273.544	161.025	198.732	132.228	173.373	620.056			-4.33333	0.666667	-2	7.33333	10	11.6667	10.3333	11.3333
103	10423.3	173.722	19218.3	24067.7	20913	21380.7	16451.3	16357	18810.7	19270		857.255	577.704	1988.24	413.706	815.398	1319.77	419.697	515.55			3436.67	4728.33	4579.33	4466.33	4562	4355.33	4108	2822.67		109.988	146.95	279.006	191.077	185.373	119.224	191.635	615.638			-6	-5.66667	1.33333	7	8.33333	12	11	11.6667
104	10525.7	175.428	19253.7	24057.3	20886.7	21434	16503.7	16391.7	18906.3	19353.3		797.397	600.681	2018.25	453.163	825.367	1312.66	411.877	576.373			3461.33	4737.33	4599	4492	4601.67	4428.33	4152	2820.33		149.433	142.339	301.262	141.099	143.612	112.269	146.666	607.955			-7	-8.33333	-2	8	9.66667	12	10.3333	12.3333
105	10628	177.133	19289	24061.3	20968.3	21378.3	16596.3	16342.7	18933.3	19382.3		737.936	562.285	1880.56	362.664	882.944	1294.27	424.234	548.881			3453.67	4794.33	4671.33	4479.33	4637.33	4425.67	4147	2844.67		102.144	126.116	330.728	166.83	160.756	136.273	189.581	601.274			-4	3	0	8.33333	9.66667	11.6667	10.3333	12
106	10730.3	178.838	19223.7	24130.3	20900.3	21441	16494	16342	18906	19380.7		774.863	590.343	1929.06	386.082	912.347	1333.41	411.3	535.072			3458.33	4852.67	4681.33	4518.67	4639.67	4461.33	4171.67	2845		73.3303	138.742	318.756	196.869	197.216	136.06	163.231	617.784			-5.66667	0.666667	2	9	8.33333	12	10.6667	12.3333
107	10832.6	180.543	19277.7	24111.7	20963.3	21413.7	16612.3	16408.7	18951.7	19334		768.136	558.876	2041.43	332.5	834.368	1339.66	292.22	608.791			3488	4854.67	4664.67	4526.33	4681.33	4477.33	4189.67	2850.67		109.49	156.465	318.522	188.511	177.088	153.474	173.27	591.531			-10.3333	-2.66667	4	7.66667	8.66667	11.3333	11	12
108	10934.8	182.246	19296.3	24104.3	20944.7	21473	16547	16365	18984	19367		760.238	470.946	1886.12	325.556	798.596	1248.06	357.823	557.415			3499.67	4878	4682.67	4613.33	4740.33	4508.67	4234	2880.33		121.253	127.008	306.014	196.291	196.358	131.302	171.613	640.893			-8.66667	-1.66667	5	7.66667	9.33333	11.3333	11	12.6667
109	11036.9	183.948	19262.7	24088	21011.3	21462.7	16643.7	16457	18987.3	19336.7		766.196	622.022	1967.76	304.658	848.703	1291.47	376.861	483.531			3497.67	4924.33	4726.33	4599.67	4748	4507.67	4233	2880.67		88.2742	112.077	288.517	159.751	167.257	111.612	198.728	600.94			-11.6667	-4	6	7.33333	10.3333	12.3333	11	11.6667
110	11139	185.65	19306	24087.3	20987.3	21496.3	16590	16358.7	19018.3	19367.3		778.771	610.682	1964.32	457.779	853.081	1318.79	421.434	509.583			3554	4960.67	4765.33	4634.33	4783.33	4518.67	4256	2894.67		139.453	137.369	334.032	183.87	185.829	117.938	203.281	608.613			-6.66667	-9.33333	1.33333	8	10	11	10.3333	11.6667
111	11241	187.351	19313.7	24156	21083.3	21537.7	16594	16437.3	19045	19468.3		816.646	586.746	1949.54	360.758	818.799	1269.84	373.518	621.582			3559.33	4959.33	4818.67	4638	4832.33	4605.33	4295.67	2889.67		97.5004	157.246	327.13	191.659	209.01	136.841	169.813	604.654			-5.33333	0	4.33333	9	9.33333	12	11	11.3333
112	11343.1	189.052	19314	24147.7	21111.3	21588.7	16681.3	16524.7	19078	19485.7		720.967	598.412	1987.68	346.079	912.084	1372.53	459.865	594.746			3580.67	4980	4852.33	4687.33	4839	4588.67	4299	2918.33		120.226	157.731	344.012	191.001	179.775	147.079	179.106	608.38			-15.6667	0.666667	3.66667	8.66667	10	12.6667	11	12
113	11445.2	190.754	19371	24143	21020.7	21518.7	16658	16508	19047.3	19445		841.877	574.376	1999.98	357.862	901.526	1330.07	467.964	616.985			3593.33	5007.67	4856.67	4699	4873.67	4642.67	4300.33	2923.67		122.153	148.665	305.04	196.375	215.319	151.942	191.087	654.249			-7.33333	-5.66667	8	9.33333	9	12	10.3333	12
114	11547.4	192.456	19341.7	24140	21077	21569	16745.7	16518	19109	19480		827.177	649.998	2011.81	410.377	870.714	1333.07	463.732	563.88			3612.67	5052	4863.67	4734	4914.67	4657.67	4348.67	2952		113.993	155.965	297.027	174.451	172.975	143.117	194.783	647.836			-5	-1	1.66667	9.66667	9.33333	11.6667	10.6667	12.6667
115	11649.4	194.157	19322	24161.7	21088.3	21476.7	16734.3	16533.7	19147.7	19546.7		852.178	546.591	2003.35	364.77	809.238	1368.18	380.718	508.084			3647.67	5078	4903.67	4762	4932.33	4673.67	4336	2924.33		142.637	146.584	312.241	186.008	176.664	140.208	171.852	634.188			-7.33333	-4.66667	3.33333	7.33333	10.6667	11	11	11.6667
116	11751.5	195.859	19372.7	24163	21084	21562.3	16721.3	16539.3	19082.3	19503		822.49	598.77	1963.08	433.454	900.456	1314.64	373.179	516.721			3671.33	5108.33	4935	4779.67	4950.33	4695	4399.67	2968.33		115.747	171.768	340.071	191.649	168.761	125.921	162.531	649.462			-9.33333	-11.3333	-2	8	10	11	11.3333	12.3333
117	11853.6	197.56	19350.3	24179.7	21106.3	21550	16769	16581.7	19135.3	19511.7		811.76	507.599	1900.65	446.85	887.759	1278.55	406.382	508.738			3681.33	5112	4935.33	4767.67	4970.67	4708	4398.33	2967.67		122.398	124.744	296.473	189.294	169.477	96.2341	187.5	651.254			-7	-5	7.33333	8	9.66667	11.3333	11	12.3333
118	11955.7	199.262	19390.3	24282	21136.3	21530	16760.7	16565.7	19084.7	19541.7		776.365	570.827	1998.77	360.26	804.322	1299.27	356.283	627.389			3685.67	5185.67	4984.67	4800.33	5006	4768.67	4429.67	2969.33		102.627	191.168	277.579	226.136	182.754	128.415	210.505	650.197			-1	1	2	9.33333	10	11.3333	10.6667	12
119	12058.1	200.969	19369	24227.7	21134.3	21516.3	16802.7	16503	19198.3	19619.3		801.223	584.569	2046.06	358.21	881.465	1292.35	344.79	550.369			3685	5194.33	5003.33	4844.33	5025.67	4784	4439	3000.67		112.303	198.719	288.708	218.624	217.716	125.491	200.052	652.822			-5.66667	-3.66667	3.66667	8.33333	10.6667	12.6667	11	12.6667
120	12160.4	202.673	19368.3	24176.7	21087.7	21551	16830.7	16574.3	19148.7	19517		764.548	565.788	1984.35	391.59	893.345	1320.15	377.393	536.866			3695.33	5211.67	5031.33	4871.33	5050.67	4773	4475.67	2979		115.932	173.235	291.449	188.004	185.613	122.111	203.316	670.092			-10	-4.66667	3.33333	7.33333	9.33333	11	11.6667	11.6667
121	12262.7	204.379	19403.7	24185	21116.3	21585.3	16769.7	16544	19122.3	19561.3		797.077	629.238	1953.74	385.684	775.697	1312.16	324.58	556.84			3724.33	5231.33	5050	4904.67	5067.67	4803.67	4463.67	3007.33		115.396	185.834	289.626	162.411	177.331	137.624	202.698	686.572			-11.6667	-1.66667	-2	8.33333	9.66667	12.3333	11	12.3333
122	12365	206.083	19421	24198.3	21172.3	21634.7	16758.7	16633.7	19160.7	19536		819.504	602.102	1943.35	416.818	902.599	1343	421.94	547.057			3741	5230.67	5097.67	4944.33	5094.67	4834	4475	2981.33		130.426	151.143	317.406	189.173	208.426	150.692	206.487	654.243			-10.6667	0	5.66667	8.66667	10.3333	12	11	12
123	12467.3	207.789	19414.7	24229.7	21151	21553.7	16824	16645	19161.7	19596		859.315	513.41	2023.09	355.86	830.596	1352.87	360.991	618.384			3765.67	5296	5083	4958	5124	4864.33	4492	3028.33		108.006	165.683	325.839	247.134	193.295	146.029	197.487	682.104			-12	0.666667	3.66667	9.66667	10	11.6667	11.3333	13
124	12569.6	209.494	19359.3	24249.7	21165.7	21606	16897.7	16629.7	19197	19572		791.366	596.792	1970.9	378.085	895.1	1249.21	408.534	432.782			3763	5268.67	5140.33	4980.33	5143.67	4849.67	4524	3030		121.939	174.46	322.087	207.105	174.769	126.231	193.07	679.367			-10.6667	-5	6	8.66667	10.6667	13.3333	11.3333	12.6667
125	12671.9	211.198	19376.7	24189.3	21228.7	21701.3	16893	16618.3	19243.7	19596.7		771.599	615.536	1998.59	340.227	825.622	1300.58	396.649	613.297			3796.33	5345	5138.33	5016.33	5149.67	4890.33	4531.33	3073.33		156.03	149.332	320.438	209.132	211.748	155.648	183.74	709.635			-9.33333	-4.33333	2.33333	9	10.3333	11.6667	11.6667	13.6667
126	12774.1	212.901	19391.7	24281	21208.3	21599.7	16865.3	16691	19237.7	19589.7		898.856	551.653	1972.21	342.932	918.259	1352.62	437.324	568.662			3809.33	5280.67	5154	4972.67	5195.67	4861	4584	3049.67		115.396	148.075	328.37	209.572	161.806	165.979	229.948	673.874			1	-9.66667	-2	9	10	11.6667	11.6667	12.6667
127	12876.2	214.603	19393	24151	21226.3	21646	16911	16630.7	19224.3	19614.3		852.77	487.569	2008.47	371.364	846.832	1253.02	359.691	614.594			3787	5366.67	5179.33	5010.67	5201.33	4914.33	4585	3068.33		113.934	169.71	303.33	200.61	209.242	153.735	209.459	679.769			-13.6667	-1	3	8.66667	8.66667	11	10.3333	13
128	12978.2	216.304	19405.7	24171	21111.3	21607	16818.7	16636	19214.3	19604.7		774.812	506.116	1940.27	396.471	879.914	1309.26	354.03	546.218			3824.33	5334.33	5213.33	5009	5206.33	4942.67	4559	3053.33		120.276	164.452	339.002	219.344	181.291	151.767	219.638	693.654			-3	1	3.33333	9	10.3333	12	11.3333	12
129	13080.4	218.006	19395.3	24254.7	21183	21511	16890	16643.3	19140.3	19534.7		763.011	572.49	2085.42	346.51	853.376	1284.58	364.359	545.595			3817	5384.67	5234	5044	5231	4964.33	4580	3070.67		95.5981	167.542	328	220.338	172.867	129.075	209.974	713.505			-9.66667	-5.66667	4.66667	7.33333	10.3333	12.3333	10.6667	12
130	13182.4	219.707	19371.3	24169	21195.7	21642.7	16897.3	16625.3	19206	19584		834.437	593.032	2013.81	389.179	867.901	1326.11	403.64	609.245			3847.33	5418.67	5244.33	5057.67	5223.33	4951.33	4596.33	3062		105.841	139.156	304.523	172.286	190.519	150.978	230.342	687.095			-5	-3.33333	4.33333	8	10	12.3333	11.3333	13
131	13284.5	221.409	19371.7	24253.3	21261	21609	16875.7	16693	19240.7	19630.3		840.824	569.012	2026.65	355.045	836.823	1326.55	379.271	581.825			3839.67	5415	5263.33	5105	5258.33	4971	4601	3077.33		106.402	116.632	340.706	198.404	203.886	138.921	211.395	704.039			-1.66667	-3.66667	-2.66667	8.66667	10.3333	11.6667	10.6667	12.6667
132	13386.6	223.11	19425.3	24223.3	21140	21613.3	16911.7	16668	19259.3	19654.3		796.185	520.571	1944.55	339.877	865.4	1388.05	332.512	574.039			3896.67	5469.67	5333.67	5116	5280.33	5001.67	4639	3085.33		108.006	166.542	342.503	234.231	173.782	175.343	213.094	720.286			-8.66667	1	5.66667	9.33333	9	12.3333	11	13.3333
133	13488.7	224.812	19347	24310.3	21197.3	21700	16968.7	16665	19253	19653.7		834.849	535.038	1968.44	391.464	820.802	1355.28	453.765	647.581			3912.33	5473.67	5285	5148	5308	5025.33	4643	3096		117.547	170.424	317.492	271.684	207.082	149.537	201.477	671.775			-4.33333	-0.333333	-1	9.66667	11	12	11.6667	13
134	13590.8	226.513	19307.7	24180.7	21251	21576.7	16912.3	16714	19310	19712		780.006	464.834	2001.54	372.481	820.259	1316.56	455.378	636.038			3898.33	5457.67	5316	5131.33	5324.67	5002.67	4644.67	3111.33		92.6139	164.67	325.556	214.859	177.331	152.185	202.535	699.919			-11.6667	-1.33333	-0.666667	8	10.3333	12	11.3333	12.3333
135	13692.9	228.214	19329.7	24237.3	21154	21612.7	16908.7	16653.7	19235.3	19691.7		817.637	538.671	1949.17	297.376	861.391	1254.51	363.569	577.715			3876.67	5488.67	5346.67	5149.33	5319	4998	4664.33	3075.33		113.359	176.001	356.427	221.599	208.545	92.0815	204.53	675.099			-3	-3.33333	1.66667	8.66667	8.33333	12.3333	10.6667	13.3333
136	13795.1	229.918	19358.7	24160	21146	21595	16886	16641.7	19220.7	19659		718.897	530.003	2020.6	324.372	922.611	1329.68	355.038	523.046			3877	5490	5336	5179.67	5339.67	5073	4636.67	3112		131.697	163.991	362.335	242.521	179.445	97.6883	221.509	705.133			-1	-2.66667	0	8	10.3333	11.6667	10.3333	12.3333
137	13897.4	231.624	19340.3	24213.3	21160.3	21634	16901.3	16720.3	19178.3	19614.3		786.344	551.676	1997.07	368.928	838.124	1312.38	437.452	549.896			3937.33	5538.67	5370.67	5180.67	5377	5056.67	4677.33	3115.67		126.215	143.866	304.009	234.167	204.118	150.839	229.653	718.353			-5.66667	0	2.33333	9.66667	9.66667	12.3333	11.3333	12.3333
138	13999.8	233.329	19284.3	24203.3	21131.3	21572	16931.3	16638	19207.3	19611		790.139	494.504	1855.34	333.582	898.385	1362.54	352.577	553.537			3934.33	5545.33	5363.67	5205	5385.67	5073.67	4702.67	3118.67		125.289	200.565	336.295	231.605	217.095	130.47	220.527	719.767			-13.6667	-8.33333	3.33333	8.66667	9.66667	11.6667	10.3333	12.3333
139	14102	235.033	19357.3	24190	21098.3	21628.3	16932.7	16687	19223.3	19593		802.216	544.069	1969.94	317.295	914.306	1273.63	351.082	618			3926.33	5541	5373	5215	5392	5098	4741.67	3111		101.633	194.556	326.656	230.885	217.373	124.688	208.819	698.844			-18.3333	-1.66667	4.33333	9	10	12.6667	11.3333	12.3333
140	14204.2	236.736	19337	24113.3	21170.7	21539.7	16862	16686.3	19202.3	19559.3		788.951	461.625	1922.99	362.293	858.107	1431.8	313.64	513.304			3954.33	5532	5393.67	5219.33	5415	5076.67	4722	3124.33		110.21	153.47	357.573	213.533	208.986	180.201	194.337	724.609			-12	-3	0	10	9.66667	11.3333	10.6667	13
141	14306.3	238.438	19323.7	24190	21155.7	21624.3	16935.3	16639.7	19240	19584.7		759.295	624.558	2017.64	332.46	816.146	1329.09	343.029	618.13			3944.33	5589	5432.33	5252.33	5385.33	5112.67	4718	3124.33		108.744	143.698	368.845	242.335	216.038	150.779	210.017	725.077			-8.33333	-7.33333	1.33333	8	10.3333	12.3333	10.3333	12.3333
142	14408.4	240.14	19333.7	24218.7	21188.7	21656.7	16889	16671.7	19205	19589		799.92	552.424	1980.99	403.298	812.716	1378.36	251.722	595.595			3958.67	5579.67	5433.33	5219	5413.33	5126	4688.67	3164.67		117.73	163.5	304.586	232.961	200.356	164.082	203.296	721.676			-7.33333	-2.66667	1	8.66667	9.66667	12.6667	11.3333	12.6667
143	14510.5	241.841	19352.7	24192	21222.3	21662.3	16932	16669.7	19213.3	19641		768.191	494.539	1965.35	360.98	845.201	1292.87	416.589	620.792			3966.67	5622.33	5417.67	5248	5445.33	5151	4755.67	3154.33		143.361	177.509	310.068	269.022	189.959	118.924	211.746	706.111			-9.66667	-6.33333	3.66667	8	10.6667	12.6667	11	12.6667
144	14612.6	243.543	19373.7	24148.7	21165.7	21728	16935.7	16692.3	19230.3	19622		765.445	589.263	2001.6	348.918	912.785	1343.91	384.804	536.357			3988.67	5642.33	5432.67	5273.33	5442.33	5143	4775	3158.67		105.311	149.045	304.974	257.52	219.619	164.037	197.949	745.303			-5	1	-0.666667	8.33333	10.6667	12.3333	13	12.6667
145	14714.7	245.245	19312	24236.3	21188.3	21585.7	16879	16682.7	19298	19638.3		749.186	461.881	1950.91	346.1	855.595	1369.75	379.135	552.024			3999.67	5652	5456	5295.67	5485.67	5185	4748.67	3182.67		125.683	156.704	332.098	224.598	250.959	113.697	179.695	721.654			-3.66667	2	2	9	9.33333	12.6667	11.6667	13.3333
146	14816.8	246.947	19331	24185.3	21153	21670	17001	16715.3	19268.7	19584.7		828.268	594.362	1971.23	325.719	885.043	1322.11	351.218	585.211			3987.33	5676.67	5479.67	5312.33	5489.33	5170	4801.33	3186		124.5	188.903	347.018	270.508	214.302	131.754	189.632	749.017			-13	-0.333333	0.666667	10	9.33333	12.6667	12	13
147	14918.9	248.649	19294.7	24180.7	21196	21666.3	16865	16654	19317	19609		846.909	536.575	2014.08	441.676	809.267	1343.81	393.714	598.321			3989.33	5640.33	5511.67	5309	5496.67	5177.67	4774.33	3164.67		139.113	157.469	349.689	259.284	248.705	128.726	231.537	712.205			-14	-2.66667	7.33333	9.66667	10.3333	13.3333	11.3333	12.3333
148	15021.1	250.351	19326	24190.7	21201.7	21642.7	16985.3	16689	19242.7	19622		750.128	558.015	1986.88	430.017	886.714	1342.13	429.246	602.696			3989.33	5666.67	5482.67	5311.67	5519	5198	4789	3174.33		128.072	187.239	344.303	249.113	214.04	113.715	175.787	708.161			-9.66667	-1	1.66667	10.3333	11	13	10.6667	13
149	15123.2	252.054	19232.7	24159.3	21145.7	21601.3	16917.3	16634.3	19217.3	19610.3		802.998	454.125	1988.69	399.815	802.422	1275.04	348.821	655.236			4005	5682	5532.33	5330	5506.33	5173	4813.33	3154.33		104.8	156.643	365.344	250.15	260.847	116.013	213.533	731.093			-10.6667	2.33333	0.333333	8	11.3333	12.6667	11.6667	12.6667
150	15225.5	253.759	19283.7	24135.3	21130.7	21658.3	16916	16659	19235	19563.7		777.304	584.919	2028.6	374.094	895.985	1307.01	395.429	578.049			4010.67	5686	5517.33	5357.67	5533.67	5256	4796.67	3190.67		126.587	192.065	336.335	287.594	242.916	120.611	209.977	727.134			-15.3333	-5	4.66667	9.33333	9.66667	13	12.3333	12.3333
151	15327.9	255.464	19278	24191.3	21086.7	21622.3	16931.3	16632	19196.3	19632		783.724	474.58	1923.27	308.831	875.94	1318.07	371.123	541.351			3993.67	5688	5529.33	5356	5510.33	5224.33	4828.67	3173.67		121.64	189.739	345.948	251.537	254.602	101.594	167.064	725.237			0.666667	-5.66667	5.33333	8.33333	9.66667	12.6667	11.6667	13
152	15430.3	257.171	19319.7	24197.7	21164	21600	16948	16709.3	19296.3	19623.3		788.594	503.103	2026.57	311.467	852.649	1319.01	326.86	526.379			4019	5682.33	5568.67	5406	5577	5263.67	4849.67	3183		123.596	135.079	327.13	275.353	189.011	120.77	219.514	723.17			-3.33333	-2.66667	1.66667	9	9.33333	12	12	13.6667
153	15532.6	258.877	19298	24286	21085	21639.7	16969	16686.7	19260	19670		803.635	602.68	1987.54	317.327	909.322	1317.59	339.663	589.423			3988.33	5739.33	5556	5387.67	5591.67	5222.33	4832	3201.33		96.3656	149.387	331.317	233.8	245.561	163.586	224.562	723.152			-7.33333	7.33333	10	10	10.3333	11.6667	12.3333	13
154	15635	260.584	19269.7	24116.7	21198	21615.7	16961	16693.7	19320.3	19627.3		731.219	500.614	1953.49	281.61	842.597	1327.69	363.265	566.007			4040.67	5712.33	5550.67	5389	5566.33	5252	4853.67	3189		140.461	125.922	334.709	254.525	216.334	131.533	215.917	723.162			-2.66667	-6.33333	1.66667	9.66667	10.3333	11.6667	12	13.6667
155	15737.4	262.291	19288.3	24209.7	21130.3	21683.3	16967.7	16695.3	19228	19611.7		812.272	564.991	1885.19	362.023	866.719	1321.22	321.756	606.384			4021.67	5762.33	5555.33	5414.33	5572	5257	4851.67	3198		121.344	169.827	329.099	251.407	175.98	139.115	214.094	716.547			-4	-1.66667	-2	9.33333	9.33333	12.3333	12.3333	13
156	15839.7	263.995	19364	24205.7	21120.3	21596.3	16996.3	16666.7	19278.7	19628		795.187	572.027	2024.77	334.159	903.695	1381.33	371.539	532.552			4045	5782.67	5604.67	5417.67	5570.33	5284	4872.67	3208.33		153.216	163.555	356.092	264.729	225.589	131.936	223.88	755.71			-2.33333	-7	-2	11	9.66667	13.3333	12	13.6667
157	15941.9	265.699	19335.3	24188	21153	21624	16937.7	16670.3	19298.7	19662		828.041	573.689	1946.32	371.929	927.906	1303.4	442.218	557.022			4042	5788.33	5593.33	5415	5582.67	5274.67	4861.67	3220		136.635	167.393	333.05	246.964	231.163	160.998	199.48	764.096			-0.333333	4.66667	-1	8	10	12.6667	12	13.3333
158	16044.2	267.404	19245.3	24194	21134.3	21639.3	16942.7	16667.7	19300.7	19648		783.349	571.194	2014.72	288.211	849.195	1349.85	349.277	587.023			4092.33	5749.33	5573.33	5414	5593.33	5279.33	4888.67	3220.33		103.467	182.308	340.566	217.998	229.84	160.126	192.718	746.52			-6.66667	-6	3.33333	8.66667	10.3333	12	12.3333	12.6667
159	16146.5	269.109	19206.3	24186	21076	21609.7	16947.3	16726.7	19272.3	19734		732.148	503.501	2044.74	371.422	856.284	1301.59	407.328	491.69			4050	5763.33	5597.67	5450	5594.33	5307.67	4850.33	3215		90.0389	171.471	349.048	259.139	232.921	145.211	227.617	727.462			-9.33333	-7	7	9.33333	9.33333	12	11	13
160	16248.8	270.813	19348.3	24216.7	21132.3	21704.3	16972.3	16714.3	19344.7	19667.3		810.854	549.641	1852.39	370.125	824.78	1360.65	311.129	564.52			4056.33	5770	5604	5450	5604	5292.33	4914	3211.33		109.715	142.334	358.82	276.534	239.977	159.751	201.007	752.214			-16	-2.33333	0.666667	7.66667	11	13.3333	12	14.3333
161	16351.1	272.519	19301	24147.3	21155.3	21677.3	16953.3	16665	19221.7	19689.3		810.797	573.116	1919.52	354.221	892.733	1336.28	303.713	585.603			4071	5786	5607.67	5424.33	5599	5326.67	4912	3229		158.547	164.32	353	257.888	227.822	139.472	222.583	747.637			-5	2.66667	-2.33333	8.66667	10.3333	12.3333	11.6667	13
162	16453.5	274.225	19304.7	24122.7	21111.3	21671.7	16999.7	16739.3	19263.3	19725		745.36	610.167	2002.78	297.93	857.304	1383.9	356.87	630.609			4080	5802	5645.67	5471	5638.33	5304.67	4910	3253		151.654	209.277	336.765	278.803	221.509	120.558	186.84	734.382			-6.66667	0	2.33333	10.3333	9.66667	13.6667	12	12.3333
163	16555.8	275.93	19261.3	24214.3	21184	21695	16978.3	16722.3	19317.3	19726		790.424	464.033	1953.33	336.506	862.309	1409.71	315.525	500.875			4064	5792.67	5638.67	5459.67	5639.33	5331.67	4896	3253		110.937	190.138	358.047	237.711	245.033	163.065	189.792	753.445			-9.33333	1.33333	10.6667	9	10.6667	13.3333	12.3333	13.3333
164	16658.1	277.635	19274.3	24256	21183.3	21614.7	16965	16729.3	19274	19658.3		800.193	566.63	1976.01	326.705	884.643	1260.89	422.934	615.094			4095	5770.33	5622	5480.67	5676.67	5345	4927	3238.33		119.176	165.307	367.672	252.32	232.289	151.681	204.252	733.053			-8	-10.6667	2.33333	10	10	12	12.3333	13
[truncated: 8 more columns]

## Sheet: Final RFU - 1x - Analyzed
Final RFU, normalized, from 1x Reaction, analyzed
	Free	1	2.5	5	10	50	75	100	nM QD
Final RFU 1	18952	19453	16693	17669	21675	23463	24348	18351				Anova: Single Factor
Final RFU 2	19947	19578	18008	17254	21907	19960	24771	19706
Final RFU 3	20076	18791	15487	15972	21262	20127	23649	19766				SUMMARY
												Groups	Count	Sum	Average	Variance
Average	19658.3	19274	16729.3	16965	21614.7	21183.3	24256	19274.3				Free	3	58975	19658.3	378340
SD	615.094	422.934	1260.89	884.643	326.705	1976.01	566.63	800.193				1	3	57822	19274	178873
Div for free	1	0.980449	0.851005	0.862993	1.09952	1.07758	1.23388	0.980466				2.5	3	50188	16729.3	1.58985e+06
Div for free SD	0.0442496	0.0374696	0.0694478	0.0524806	0.0382069	0.106022	0.0481801	0.050971				5	3	50895	16965	782593
% Free	1	0.980449	0.851005	0.862993	1.09952	1.07758	1.23388	0.980466				10	3	64844	21614.7	106736
% Free SD	0.0442496	0.0374696	0.0694478	0.0524806	0.0382069	0.106022	0.0481801	0.050971				50	3	63550	21183.3	3.90463e+06
												75	3	72768	24256	321069
												100	3	57823	19274.3	640308
												ANOVA
												Source of Variation	SS	df	MS	F	P-value	F crit
												Between Groups	1.2919e+08	7	1.84557e+07	18.6837	1.37211e-06	2.6572
												Within Groups	1.58048e+07	16	987800
												Total	1.44995e+08	23
																				8 total conditions, df = 16 within grps
																				From table		Is q > table
															Difference	n (Grp 1)	n (Grp 2)	SE	q	@ 0.05	@ 0.01	@ 0.05	@ 0.01		HSD	Diff-HSD
												1	Free	1 nM	1153	3	3	573.818	2.00935	4.9	6.08				2811.71	-1658.71
												2	Free	2.5 nM	8787	3	3	573.818	15.3132	4.9	6.08	YES	YES			5975.29
												3	Free	5 nM	8080	3	3	573.818	14.0811	4.9	6.08	YES	YES			5268.29
												4	Free	10 nM	5869	3	3	573.818	10.228	4.9	6.08	YES	YES			3057.29
												5	Free	50 nM	4575	3	3	573.818	7.97292	4.9	6.08	YES	YES			1763.29
												6	Free	75 nM	13793	3	3	573.818	24.0372	4.9	6.08	YES	YES			10981.3
												7	Free	100 nM	1152	3	3	573.818	2.00761	4.9	6.08					-1659.71
												8	1 nM	2.5 nM	7634	3	3	573.818	13.3039	4.9	6.08	YES	YES			4822.29
												9	1 nM	5 nM	6927	3	3	573.818	12.0718	4.9	6.08	YES	YES			4115.29
												10	1 nM	10 nM	7022	3	3	573.818	12.2373	4.9	6.08	YES	YES			4210.29
												11	1 nM	50 nM	5728	3	3	573.818	9.98226	4.9	6.08	YES	YES			2916.29
												12	1 nM	75 nM	14946	3	3	573.818	26.0466	4.9	6.08	YES	YES			12134.3
												13	1 nM	100 nM	1	3	3	573.818	0.00174271	4.9	6.08					-2810.71
												14	2.5 nM	5 nM	707	3	3	573.818	1.2321	4.9	6.08					-2104.71
												15	2.5 nM	10 nM	14656	3	3	573.818	25.5412	4.9	6.08	YES	YES			11844.3
												16	2.5 nM	50 nM	13362	3	3	573.818	23.2861	4.9	6.08	YES	YES			10550.3
												17	2.5 nM	75 nM	22580	3	3	573.818	39.3505	4.9	6.08	YES	YES			19768.3
												18	2.5 nM	100 nM	7635	3	3	573.818	13.3056	4.9	6.08	YES	YES			4823.29
												19	5 nM	10 nM	13949	3	3	573.818	24.3091	4.9	6.08	YES	YES			11137.3
												20	5 nM	50 nM	12655	3	3	573.818	22.054	4.9	6.08	YES	YES			9843.29
												21	5 nM	75 nM	21873	3	3	573.818	38.1184	4.9	6.08	YES	YES			19061.3
												22	5 nM	100 nM	6928	3	3	573.818	12.0735	4.9	6.08	YES	YES			4116.29
												23	10 nM	50 nM	1294	3	3	573.818	2.25507	4.9	6.08					-1517.71
												24	10 nM	75 nM	7924	3	3	573.818	13.8093	4.9	6.08	YES	YES			5112.29
												25	10 nM	100 nM	7021	3	3	573.818	12.2356	4.9	6.08	YES	YES			4209.29
												26	50 nM	75 nM	9218	3	3	573.818	16.0643	4.9	6.08	YES	YES			6406.29
												27	50 nM	100 nM	5727	3	3	573.818	9.98052	4.9	6.08	YES	YES			2915.29
												28	75 nM	100 nM	14945	3	3	573.818	26.0449	4.9	6.08	YES	YES			12133.3

## Sheet: Final RFU - 0.5x - Analyzed
Final RFU, normalized, from 0.5x Reaction, analyzed
	Free	1	2.5	5	10	50	75	100	nM QD
Final RFU 1	2392	4704	5371	5410	5466	5261	5580	3966				Anova: Single Factor
Final RFU 2	3649	5105	5182	5835	5236	5996	5878	4118
Final RFU 3	3674	4972	5482	5785	5740	5609	5853	4201				SUMMARY
												Groups	Count	Sum	Average	Variance
Average	3238.33	4927	5345	5676.67	5480.67	5622	5770.33	4095				Free	3	9715	3238.33	537366
SD	733.053	204.252	151.681	232.289	252.32	367.672	165.307	119.176				1 nM	3	14781	4927	41719
Div for free	1	1.52146	1.65054	1.75296	1.69243	1.73608	1.78188	1.26454				2.5 nM	3	16035	5345	23007
Div for free SD	0.320132	0.350137	0.376553	0.403244	0.390955	0.409064	0.406577	0.288606				5 nM	3	17030	5676.67	53958.3
% Free	1	1.52146	1.65054	1.75296	1.69243	1.73608	1.78188	1.26454				10 nM	3	16442	5480.67	63665.3
% Free SD	0.320132	0.350137	0.376553	0.403244	0.390955	0.409064	0.406577	0.288606				50 nM	3	16866	5622	135183
												75 nM	3	17311	5770.33	27326.3
												100 nM	3	12285	4095	14203
												ANOVA
												Source of Variation	SS	df	MS	F	P-value	F crit
												Between Groups	1.71392e+07	7	2.44845e+06	21.8508	4.61136e-07	2.6572
												Within Groups	1.79286e+06	16	112054
												Total	1.8932e+07	23
																				8 total conditions, df = 16 within grps
																				From table		Is q > table
															Difference	n (Grp 1)	n (Grp 2)	SE	q	@ 0.05	@ 0.01	@ 0.05	@ 0.01		HSD	Diff-HSD
												1	Free	1 nM	5066	3	3	193.265	26.2128	4.9	6.08	YES	YES		946.996	4119
												2	Free	2.5 nM	6320	3	3	193.265	32.7013	4.9	6.08	YES	YES			5373
												3	Free	5 nM	7315	3	3	193.265	37.8497	4.9	6.08	YES	YES			6368
												4	Free	10 nM	6727	3	3	193.265	34.8072	4.9	6.08	YES	YES			5780
												5	Free	50 nM	7151	3	3	193.265	37.0011	4.9	6.08	YES	YES			6204
												6	Free	75 nM	7596	3	3	193.265	39.3036	4.9	6.08	YES	YES			6649
												7	Free	100 nM	2570	3	3	193.265	13.2978	4.9	6.08	YES	YES			1623
												8	1 nM	2.5 nM	1254	3	3	193.265	6.48852	4.9	6.08	YES	YES			307.004
												9	1 nM	5 nM	2249	3	3	193.265	11.6369	4.9	6.08	YES	YES			1302
												10	1 nM	10 nM	1661	3	3	193.265	8.59444	4.9	6.08	YES	YES			714.004
												11	1 nM	50 nM	2085	3	3	193.265	10.7883	4.9	6.08	YES	YES			1138
												12	1 nM	75 nM	2530	3	3	193.265	13.0909	4.9	6.08	YES	YES			1583
												13	1 nM	100 nM	2496	3	3	193.265	12.9149	4.9	6.08	YES	YES			1549
												14	2.5 nM	5 nM	995	3	3	193.265	5.14838	4.9	6.08	YES				48.0038
												15	2.5 nM	10 nM	407	3	3	193.265	2.10592	4.9	6.08					-539.996
												16	2.5 nM	50 nM	831	3	3	193.265	4.29981	4.9	6.08					-115.996
												17	2.5 nM	75 nM	1276	3	3	193.265	6.60235	4.9	6.08	YES	YES			329.004
												18	2.5 nM	100 nM	3750	3	3	193.265	19.4035	4.9	6.08	YES	YES			2803
												19	5 nM	10 nM	588	3	3	193.265	3.04246	4.9	6.08					-358.996
												20	5 nM	50 nM	164	3	3	193.265	0.848578	4.9	6.08					-782.996
												21	5 nM	75 nM	281	3	3	193.265	1.45397	4.9	6.08					-665.996
												22	5 nM	100 nM	4745	3	3	193.265	24.5518	4.9	6.08	YES	YES			3798
												23	10 nM	50 nM	424	3	3	193.265	2.19388	4.9	6.08					-522.996
												24	10 nM	75 nM	869	3	3	193.265	4.49643	4.9	6.08					-77.9962
												25	10 nM	100 nM	4157	3	3	193.265	21.5094	4.9	6.08	YES	YES			3210
												26	50 nM	75 nM	445	3	3	193.265	2.30254	4.9	6.08					-501.996
												27	50 nM	100 nM	4581	3	3	193.265	23.7033	4.9	6.08	YES	YES			3634
												28	75 nM	100 nM	5026	3	3	193.265	26.0058	4.9	6.08	YES	YES			4079
